# Supplementary material for: CK2α Deficiency Drives Myocardial Fibrosis via Desmin‐Induced Mitochondrial Dysfunction
Source: Adv Sci (Weinh). 2026 May 7;13(42):e75560. doi: 10.1002/advs.75560 (PMC13336054; doi:10.1002/advs.75560)
Supplement: Supplementary file 2 — Supporting File 2: advs75560‐sup‐0002‐SupplementaryTables.xlsx. [file ADVS-13-e75560-s003.xlsx]

## Sheet: Table S1
Table S1. The quantitative proteomic study of CTL hearts and CK2α^cKO hearts.
Protein accession	Gene name	cKO/CTL Ratio	cKO/CTL P value	Regulated Type	MW [kDa]	Coverage [%]	Peptides	PSMs	Unique peptides	CTL-1	CTL-2	CTL-3	cKO-1	cKO-2	cKO-3	Subcellular localization
P01804	---	0.578369	0.00162	Down	12.304	9.9	1	1	1	1.211	1.26	1.328	0.641	0.806	0.75	cytoplasm
Q14CH7	Aars2	0.863558	0.0429	Down	106.78	10.2	8	9	8	1.015	1.051	1.167	0.981	0.902	0.908	mitochondria
Q8BWT1	Acaa2	0.774593	0.00404	Down	41.829	79.3	23	110	23	1.112	1.145	1.122	0.825	0.947	0.846	mitochondria
Q5SWU9	Acaca	0.816327	0.0259	Down	265.25	3.9	8	9	3	1.147	1.147	1.017	0.861	0.98	0.862	cytoplasm
E9Q4Z2	Acacb	0.907441	0.0256	Down	275.75	12.8	27	29	22	1.02	1.026	1.077	0.904	0.968	0.963	plasma membrane
P45952	Acadm	0.874891	0.0345	Down	46.481	44.9	20	73	20	1.04	1.075	1.069	0.922	0.999	0.865	mitochondria
P50544	Acadvl	0.888099	0.0273	Down	70.875	56.6	31	141	31	1.037	1.094	1.056	0.947	0.993	0.891	mitochondria
Q9CQR4	Acot13	0.841043	0.0135	Down	15.183	34.3	4	8	4	1.067	1.106	1.112	0.853	0.975	0.934	cytoplasm
Q9QYR9	Acot2	0.860585	0.0372	Down	49.656	40	16	24	8	1.021	1.085	1.103	0.899	0.999	0.864	mitochondria
Q8R0N6	Adhfe1	0.825083	0.000205	Down	49.937	27.3	10	17	10	1.093	1.071	1.107	0.903	0.915	0.88	mitochondria
Q920A7	Afg3l1	0.753012	0.0322	Down	87.046	3.5	3	5	1	1.038	1.227	1.156	0.988	0.815	0.774	mitochondria
Q8BUE4	Aifm2	0.793021	0.00132	Down	40.634	3.8	1	1	1	1.128	1.067	1.153	0.911	0.887	0.858	mitochondria
Q9WUR9	Ak4	0.876424	0.0124	Down	25.061	40.4	6	10	6	1.071	1.088	1.054	0.885	0.974	0.956	mitochondria
P10518	Alad	0.863558	0.0314	Down	36.023	10	3	3	3	1.068	1.101	1.057	0.928	1	0.859	mitochondria
Q9EQ20	Aldh6a1	0.837521	0.000622	Down	57.915	55.9	23	63	23	1.063	1.103	1.106	0.906	0.937	0.898	mitochondria
Q02357	Ank1	0.816327	0.0136	Down	204.22	10	16	17	14	1.133	1.056	1.128	0.871	0.856	0.981	nucleus
P22892	Ap1g1	0.906618	0.0177	Down	91.349	5.4	4	4	4	1.068	1.035	1.065	0.963	0.993	0.917	mitochondria
Q00623	Apoa1	0.862813	0.0019	Down	30.615	48.5	14	37	14	1.058	1.05	1.118	0.927	0.935	0.922	extracellular
Q61210	Arhgef1	0.823045	0.0198	Down	102.8	5.2	4	4	4	1.027	1.061	1.207	0.926	0.883	0.903	cytoplasm
Q8R4H2	Arhgef12	0.865052	0.0253	Down	172.35	2.3	3	3	3	1.121	1.019	1.077	0.981	0.921	0.881	nucleus
Q6PA06	Atl2	0.825083	0.0208	Down	66.223	9.4	5	5	5	1.105	1.093	1.101	0.871	0.894	0.957	plasma membrane
Q03265	Atp5f1a	0.890472	0.0055	Down	59.752	54.8	29	152	29	1.056	1.069	1.045	0.94	0.975	0.909	mitochondria
P56480	Atp5f1b	0.900901	0.000541	Down	56.3	51	20	213	19	1.054	1.065	1.031	0.939	0.946	0.952	mitochondria
Q06185	Atp5me	0.805802	0.00112	Down	8.2355	52.1	4	27	4	1.118	1.105	1.09	0.883	0.855	0.931	cytoplasm
Q9CPQ8	Atp5mg	0.600601	0.0325	Down	11.424	35	4	12	4	1.251	1.251	1.209	0.609	0.811	0.809	cytoplasm
Q9DB20	Atp5po	0.797448	0.00454	Down	23.363	56.3	11	51	11	1.132	1.146	1.051	0.862	0.936	0.856	mitochondria
Q9JLZ3	Auh	0.848896	0.00344	Down	33.395	29.9	9	11	9	1.079	1.053	1.105	0.957	0.9	0.89	mitochondria
P50136	Bckdha	0.864304	0.0047	Down	50.37	50.7	15	30	15	1.052	1.082	1.071	0.889	0.966	0.916	mitochondria
P00920	Ca2	0.817661	0.0412	Down	29.032	53.1	9	17	9	1.036	1.105	1.13	0.79	0.984	0.901	cytoplasm
P0DP28	Calm3	0.794913	0.00342	Down	16.837	41.6	7	10	7	1.156	1.115	1.056	0.912	0.837	0.895	cytoplasm,nucleus
P51125	Cast	0.855432	0.0265	Down	84.921	6.5	3	4	3	1.158	1.015	1.016	0.898	0.902	0.928	nucleus
Q3TTA7	Cblb	0.714286	0.0238	Down	109.09	0.9	1	1	1	1.076	1.141	1.284	0.831	0.824	0.845	nucleus
Q91VT4	Cbr4	0.84674	0.000119	Down	25.414	43.2	9	19	9	1.084	1.068	1.051	0.904	0.914	0.893	cytoplasm
Q8CH18	Ccar1	0.88574	0.0139	Down	132.06	2.3	2	2	2	1.078	1.09	1.021	0.981	0.919	0.924	mitochondria
Q6RUT7	Ccsmst1	0.677966	0.00336	Down	15.348	18.4	1	1	1	1.191	1.292	1.093	0.828	0.849	0.747	extracellular
Q8CFI2	Cdc34	0.888889	0.0298	Down	26.621	3.4	1	1	1	1.022	1.051	1.112	0.925	0.992	0.913	cytoplasm
P46414	Cdkn1b	0.455996	4.23e-05	Down	22.193	10.7	2	3	2	1.401	1.347	1.357	0.673	0.608	0.591	nucleus
Q8VCT4	Ces1d	0.739098	0.00278	Down	61.787	27.6	13	26	11	1.039	1.161	1.199	0.82	0.861	0.832	extracellular
Q6P8J7	Ckmt2	0.857633	0.000803	Down	47.473	49.2	19	126	19	1.085	1.092	1.075	0.912	0.917	0.96	mitochondria
Q8BRT1	Clasp2	0.867303	0.0174	Down	140.74	3.7	5	5	3	1.108	1.102	1.013	0.904	0.919	0.972	nucleus
Q9JHS4	Clpx	0.859845	0.00756	Down	69.228	18.5	10	12	10	1.071	1.126	1.053	0.908	0.912	0.974	mitochondria
Q9CPZ8	Cmc1	0.87184	0.00682	Down	12.552	8.5	1	1	1	1.059	1.057	1.096	0.964	0.89	0.946	extracellular
P97478	Coq7	0.839631	0.0373	Down	24.041	27.6	4	8	4	1.168	1.095	1.053	0.907	1.016	0.861	mitochondria
Q8K1Z0	Coq9	0.82713	0.00316	Down	35.082	27.2	6	28	6	1.069	1.135	1.068	0.9	0.938	0.869	mitochondria
Q9WUM4	Coro1c	0.902527	0.049	Down	53.12	11	5	9	5	1.084	0.986	1.039	0.981	0.909	0.917	mitochondria
P19783	Cox4i1	0.904159	0.00972	Down	19.53	59.8	11	43	11	1.056	1.025	1.071	0.982	0.943	0.926	mitochondria
P12787	Cox5a	0.901713	0.0135	Down	16.101	43.2	8	32	8	1.064	1.06	1.04	0.948	0.991	0.913	mitochondria
P43024	Cox6a1	0.791766	0.0486	Down	12.352	40.5	2	4	2	1.093	1.267	0.964	0.858	0.862	0.911	mitochondria
P43023	Cox6a2	0.83612	0.00988	Down	10.749	42.3	2	9	2	1.151	1.036	1.083	0.955	0.889	0.889	extracellular
Q9CPQ1	Cox6c	0.550055	0.000476	Down	8.4689	36.8	5	8	5	1.342	1.236	1.289	0.637	0.743	0.747	mitochondria
Q61387	Cox7a2l	0.834028	0.0163	Down	12.399	24.3	3	5	3	1.084	1.13	1.064	0.962	0.837	0.934	cytoplasm
P17665	Cox7c	0.841043	0.0103	Down	7.3325	28.6	2	11	2	1.069	1.05	1.116	0.941	0.932	0.847	mitochondria
P52825	Cpt2	0.897666	0.001	Down	73.98	50.2	28	78	28	1.038	1.062	1.055	0.964	0.933	0.935	mitochondria
Q8CDG5	Crebrf	0.816993	0.0038	Down	72.597	1.6	1	1	1	1.159	1.099	1.05	0.932	0.881	0.889	nucleus
Q9DCT8	Crip2	0.894454	0.0198	Down	22.727	54.3	8	20	8	1.032	1.122	1.033	0.955	0.932	0.964	nucleus
Q60737	Csnk2a1	0.63012	0.000239	Down	45.133	23	6	8	6	1.281	1.274	1.149	0.782	0.762	0.79	nucleus
O54833	Csnk2a2	0.755287	0.00638	Down	41.215	9.4	3	3	3	1.194	1.108	1.119	0.909	0.78	0.895	nucleus
Q8VHY0	Cspg4	0.897666	0.0293	Down	252.31	5.6	9	11	9	1.034	0.982	1.096	0.925	0.941	0.928	nucleus
P16675	Ctsa	0.896861	0.00704	Down	53.844	8.6	3	6	3	1.056	1.032	1.062	0.921	0.979	0.926	extracellular
P18242	Ctsd	0.776398	0.00314	Down	44.953	26.1	8	23	8	1.163	1.108	1.098	0.844	0.935	0.836	extracellular
P97792	Cxadr	0.898473	0.0121	Down	39.947	3	1	2	1	1.087	1.047	1.037	0.915	0.954	0.98	plasma membrane
Q9D0M3	Cyc1	0.793651	0.000575	Down	35.327	37.5	9	37	9	1.118	1.138	1.059	0.863	0.888	0.879	mitochondria
P62897	Cycs	0.769823	0.000316	Down	11.605	61.9	8	33	8	1.161	1.097	1.091	0.877	0.854	0.847	mitochondria
P31786	Dbi	0.881834	0.00268	Down	10	39.1	3	6	3	1.037	1.098	1.043	0.929	0.929	0.944	cytoplasm
P53395	Dbt	0.809061	0.00288	Down	53.246	25.3	12	30	12	1.093	1.15	1.085	0.895	0.857	0.941	mitochondria
Q8BHC4	Dcakd	0.898473	0.0488	Down	26.476	26	6	9	6	1.035	1.027	1.102	1.005	0.904	0.933	mitochondria
Q8BZJ7	Dcun1d2	0.845309	0.000305	Down	30.068	20.5	5	6	4	1.097	1.091	1.071	0.897	0.936	0.922	cytoplasm
Q9JIK5	Ddx21	0.745712	0.0144	Down	93.55	3.6	3	3	3	1.059	1.123	1.26	0.825	0.801	0.94	nucleus
Q8BH86	Dglucy	0.862813	0.00014	Down	66.365	30.6	16	23	16	1.063	1.08	1.087	0.94	0.932	0.915	nucleus
O35435	Dhodh	0.877193	0.0355	Down	42.699	41	12	15	12	1.005	1.081	1.073	0.91	0.986	0.874	mitochondria
Q8CHS7	Dhrs7c	0.83612	0.00194	Down	34.467	30.2	7	8	7	1.075	1.116	1.104	0.879	0.944	0.933	extracellular
O08749	Dld	0.88968	0.0069	Down	54.272	35.6	16	58	16	1.083	1.065	1.039	0.909	0.964	0.963	mitochondria
Q9D2G2	Dlst	0.884956	0.00154	Down	48.994	30.2	11	40	11	1.055	1.034	1.076	0.914	0.939	0.948	mitochondria
Q9CRA7	Dmac2l	0.866551	0.0222	Down	23.275	18.5	4	6	4	1.146	1.034	1.014	0.939	0.908	0.92	extracellular
P54265	Dmpk	0.815661	0.0221	Down	69.601	8.4	5	6	3	1.156	1.054	1.098	0.968	0.817	0.914	extracellular
Q9CQV7	Dnajc19	0.904977	0.000238	Down	12.436	28.4	4	6	4	1.047	1.066	1.073	0.959	0.967	0.957	extracellular
Q9QYI3	Dnajc7	0.892061	0.00058	Down	56.475	10.3	6	7	6	1.032	1.044	1.071	0.93	0.937	0.941	cytoplasm
O88487	Dync1i2	0.754717	0.0023	Down	68.393	5.2	3	4	3	1.121	1.107	1.192	0.804	0.879	0.898	nucleus
Q4PZA2	Ece1	0.881834	0.0124	Down	87.072	3.8	2	2	2	1.011	1.101	1.083	0.956	0.945	0.917	endoplasmic reticulum
Q8BH95	Echs1	0.866551	0.0013	Down	31.474	46.2	13	42	13	1.056	1.083	1.073	0.949	0.936	0.899	mitochondria
P42125	Eci1	0.837521	0.0365	Down	32.25	41.5	12	54	12	1.08	1.089	1.076	0.896	0.965	0.856	mitochondria
Q8BG67	Efr3a	0.851064	0.00598	Down	92.612	6.5	5	6	5	1.067	1.098	1.106	0.923	0.885	0.976	mitochondria
P63073	Eif4e	0.81103	0.0199	Down	25.053	13.4	2	3	2	1.104	1.138	1.081	0.829	0.872	0.995	cytoplasm
Q8K0G5	Eipr1	0.728863	0.00724	Down	43.126	3.4	1	1	1	1.278	1.162	1.035	0.828	0.846	0.859	cytoskeleton
O70378	Emc8	0.855432	0.0108	Down	23.348	25.1	5	7	5	1.138	1.047	1.055	0.944	0.944	0.883	extracellular
O08600	Endog	0.888099	0.0461	Down	32.19	20.7	5	10	5	1.028	1.075	1.062	0.97	0.977	0.864	extracellular
P21550	Eno3	0.890472	0.0228	Down	47.024	43.1	17	70	14	1.051	1.032	1.099	0.909	0.993	0.932	cytoplasm
P49222	Epb42	0.812348	0.00558	Down	76.755	7.8	4	4	4	1.081	1.155	1.083	0.845	0.913	0.939	nucleus
P57759	Erp29	0.890472	0.0138	Down	28.823	6.5	2	3	2	1.081	1.058	1.044	0.937	0.907	0.991	extracellular
P19785	Esr1	0.761615	0.0128	Down	66.954	5.7	3	3	3	1.166	1.045	1.201	0.817	0.831	0.95	nucleus
Q99LC5	Etfa	0.877963	0.00362	Down	35.009	60.4	17	90	17	1.059	1.073	1.067	0.937	0.97	0.902	mitochondria
Q9DCW4	Etfb	0.905797	0.0162	Down	27.623	56.1	14	49	14	1.046	1.065	1.035	0.951	0.988	0.911	cytoplasm
Q91V16	Etfrf1	0.397298	0.00136	Down	10.391	10.5	1	1	1	1.372	1.364	1.538	0.59	0.452	0.656	nucleus
Q9DCM0	Ethe1	0.894454	0.00248	Down	27.738	32.3	7	13	7	1.046	1.069	1.026	0.918	0.937	0.955	mitochondria
Q8BGY7	Fam210a	0.870322	0.0229	Down	31.599	8.1	2	5	2	1.067	1.097	1.048	0.919	0.997	0.88	mitochondria
Q61559	Fcgrt	0.875657	0.0039	Down	40.092	5.5	3	3	3	1.092	1.076	1.04	0.931	0.912	0.966	extracellular
P46656	Fdx1	0.826446	0.0493	Down	20.123	9	2	2	2	1.049	1.042	1.2	0.846	0.999	0.875	mitochondria
O70433	Fhl2	0.49776	0.00738	Down	32.072	67.7	18	41	18	1.221	1.283	1.491	0.618	0.539	0.832	nucleus
P30416	Fkbp4	0.844595	0.00146	Down	51.572	36.9	15	17	15	1.053	1.091	1.097	0.915	0.884	0.939	cytoplasm
Q9CR13	Fmc1	0.816993	0.00422	Down	12.694	20.4	2	2	2	1.153	1.123	1.033	0.889	0.916	0.899	mitochondria
Q9D6K8	Fundc2	0.814996	0.0322	Down	16.564	27.8	6	7	6	1.187	1.015	1.119	0.869	0.983	0.855	cytoplasm
Q9D172	Gatd3a	0.811688	0.0134	Down	28.09	47.4	9	34	9	1.086	1.193	1.047	0.847	0.935	0.917	mitochondria
Q9D1H7	Get4	0.847458	0.0385	Down	36.525	3.4	1	2	1	1.07	1.058	1.124	0.977	0.827	0.953	cytoplasm
Q80Y14	Glrx5	0.815661	0.0147	Down	16.292	29.6	4	5	4	1.118	1.028	1.14	0.842	0.959	0.879	mitochondria
P26443	Glud1	0.90009	0.0102	Down	61.336	36.6	17	29	17	1.068	1.08	1.026	0.946	0.928	0.983	mitochondria
Q922H4	Gmppa	0.827815	0.0273	Down	46.244	6	2	2	2	1.035	1.065	1.185	0.956	0.92	0.843	mitochondria
Q91Z53	Grhpr	0.789889	0.00412	Down	35.328	16.2	7	12	7	1.16	1.064	1.154	0.842	0.9	0.927	mitochondria
Q99L20	Gstt3	0.863558	0.0474	Down	27.403	5.4	1	1	1	1.084	1.094	1.048	0.912	1.019	0.856	cytoplasm
Q61425	Hadh	0.829876	0.0382	Down	34.463	40.4	15	41	15	1.064	1.086	1.137	0.883	1.014	0.83	mitochondria
Q8BMS1	Hadha	0.877193	0.0229	Down	82.669	51.6	33	163	33	1.047	1.089	1.057	0.937	0.988	0.876	mitochondria
Q99JY0	Hadhb	0.853971	0.0193	Down	51.386	49.1	21	106	21	1.052	1.098	1.095	0.94	0.977	0.855	nucleus
P02088	Hbb-b1	0.773994	0.0135	Down	15.84	68	10	125	2	1.058	1.213	1.145	0.805	0.941	0.898	cytoplasm
P02089	Hbb-b2	0.609013	0.00306	Down	15.878	57.1	9	58	1	1.149	1.386	1.197	0.682	0.781	0.81	cytoplasm
Q91WM2	Hdhd5	0.827815	0.00756	Down	46.306	6.7	3	4	3	1.12	1.152	1.07	0.882	0.905	0.979	extracellular
Q9JLR9	Higd1a	0.673854	0.0348	Down	10.425	18.9	1	1	1	1.156	1.338	1.088	0.96	0.65	0.804	cytoplasm
Q8CGP2	Hist1h2bp	0.726216	0.00866	Down	13.992	47.6	7	48	3	1.102	1.213	1.171	0.754	0.932	0.845	nucleus
P38060	Hmgcl	0.855432	0.0131	Down	34.238	22.8	7	10	7	1.121	1.118	1.019	0.928	0.9	0.96	mitochondria
Q9Z130	Hnrnpdl	0.88574	0.0346	Down	33.558	10.3	2	2	2	1.006	1.109	1.074	0.985	0.901	0.938	nucleus
Q8K3A0	Hscb	0.87184	0.0142	Down	26.645	23.9	5	5	5	1.081	1.085	1.032	0.937	0.879	0.971	cytoplasm
P38647	Hspa9	0.893655	0.0201	Down	73.46	47.1	32	92	31	1.051	1.055	1.068	0.95	0.992	0.895	mitochondria
Q61699	Hsph1	0.853971	0.0136	Down	96.406	19.5	13	14	12	1.074	1.099	1.079	0.946	0.86	0.972	cytoplasm
P70404	Idh3g	0.909091	0.0137	Down	42.785	50.4	14	57	14	1.034	1.063	1.051	0.935	0.995	0.932	mitochondria
P18531	Ighv3-6	0.898473	0.00978	Down	13.095	13.8	1	2	1	1.014	1.062	1.093	0.952	0.935	0.959	extracellular
Q9QZ85	Iigp1	0.780031	0.0351	Down	47.571	32.4	12	16	12	1.141	1.209	1.035	0.81	0.999	0.832	cytoplasm,nucleus
P15208	Insr	0.779423	0.0004	Down	155.61	3.1	4	4	4	1.146	1.081	1.148	0.897	0.866	0.868	plasma membrane
P85094	Isoc2a	0.834028	0.004	Down	22.417	27.2	4	11	4	1.104	1.134	1.069	0.966	0.9	0.891	cytoplasm,nucleus
Q9D892	Itpa	0.887311	0.0464	Down	21.897	18.2	3	4	3	1.109	1.023	1.035	0.887	0.927	0.996	cytoplasm
Q920Q8	Ivns1abp	0.804505	0.00484	Down	71.58	5.5	3	6	3	1.088	1.186	1.057	0.923	0.877	0.879	cytoplasm
P32883	Kras	0.88574	0.0409	Down	21.656	20.6	4	6	3	1.028	1.03	1.112	0.931	0.888	0.99	cytoplasm
Q71RI9	Kyat3	0.874891	0.0135	Down	51.126	32.1	14	25	14	1.031	1.024	1.079	0.952	0.868	0.923	mitochondria
Q9CPY7	Lap3	0.895255	0.00506	Down	56.141	42.6	17	35	17	1.101	1.056	1.071	0.939	0.959	0.991	mitochondria
Q7TQ95	Lnpk	0.888889	0.0269	Down	47.499	29.2	9	13	9	1.097	1.106	1.001	0.932	0.946	0.971	plasma membrane
Q91ZP3	Lpin1	0.720461	0.0037	Down	102	2.4	2	2	2	1.225	1.202	1.063	0.883	0.795	0.836	nucleus
P11152	Lpl	0.838926	0.0394	Down	53.109	21.5	9	12	9	1.087	1.071	1.111	0.886	1.019	0.837	extracellular
P26645	Marcks	0.853242	0.003	Down	29.661	6.1	1	3	1	1.085	1.101	1.045	0.924	0.887	0.947	nucleus
Q8VCF0	Mavs	0.86881	0.01	Down	53.398	24.7	7	9	7	1.026	1.131	1.089	0.92	0.954	0.946	extracellular
Q99MR8	Mccc1	0.856898	0.0303	Down	79.343	46	25	43	25	1.032	1.154	1.059	0.911	0.986	0.884	cytoplasm
Q3ULD5	Mccc2	0.784929	0.00746	Down	61.378	41.7	18	34	18	1.117	1.122	1.129	0.872	0.917	0.855	mitochondria
P97287	Mcl1	0.839631	0.0202	Down	35.217	5.1	2	2	2	1.033	1.094	1.142	0.92	0.854	0.97	mitochondria,peroxisome
Q3UMR5	Mcu	0.766871	0.038	Down	39.681	10.9	3	3	3	1.194	1.191	1.013	0.939	0.912	0.754	mitochondria
P08249	Mdh2	0.888889	0.0168	Down	35.611	62.4	20	124	20	1.099	1.034	1.046	0.923	0.986	0.916	mitochondria
Q99J39	Mlycd	0.862069	0.00104	Down	54.735	39.4	13	18	13	1.072	1.09	1.042	0.934	0.928	0.9	nucleus
P63030	Mpc1	0.856898	0.0146	Down	12.454	15.6	2	8	2	1.127	1.019	1.065	0.877	0.95	0.924	cytoplasm
Q9DB15	Mrpl12	0.816327	0.0455	Down	21.708	41.8	6	7	6	1.112	1.152	0.941	0.927	0.842	0.848	mitochondria
Q9D8P4	Mrpl17	0.902527	0.0366	Down	20.249	13.6	3	3	3	1.095	1.025	1.042	0.956	0.946	0.952	mitochondria
Q9CQL4	Mrpl20	0.616903	0.00162	Down	17.595	26.2	4	4	4	1.214	1.239	1.259	0.675	0.777	0.838	mitochondria
O35972	Mrpl23	0.862069	0.0206	Down	17.121	19.2	2	3	2	0.998	1.131	1.07	0.931	0.89	0.937	mitochondria
Q9JKF7	Mrpl39	0.763359	0.0414	Down	38.549	18.8	8	8	8	1.24	1.101	1.096	0.846	0.762	1.015	mitochondria
Q9CQN7	Mrpl41	0.901713	0.0361	Down	15.261	43	5	8	5	1.046	1.06	1.085	0.943	0.916	1.019	cytoplasm
Q8K2Y7	Mrpl47	0.898473	0.00618	Down	29.725	18.7	5	8	5	1.02	1.045	1.085	0.956	0.927	0.948	mitochondria
Q80ZK0	Mrps10	0.898473	0.00466	Down	18.698	27.5	3	4	3	1.059	1.028	1.083	0.928	0.957	0.962	cytoplasm
Q9DC71	Mrps15	0.846024	0.0023	Down	29.463	21.7	6	6	6	1.082	1.115	1.061	0.953	0.892	0.912	mitochondria
Q9CQE3	Mrps17	0.895255	0.0471	Down	13.382	35	3	5	3	1.102	0.985	1.101	0.935	0.954	0.966	mitochondria
Q8BK72	Mrps27	0.90009	0.0258	Down	47.778	18.3	6	7	6	1.05	1.055	1.02	0.895	0.929	0.988	mitochondria
Q9D2R8	Mrps33	0.775194	0.0256	Down	12.459	11.3	1	1	1	1.257	1.02	1.107	0.895	0.807	0.921	nucleus
Q9D7N3	Mrps9	0.87108	0.0285	Down	44.929	23.1	8	11	8	1.062	1.091	1.089	0.998	0.87	0.957	mitochondria
Q9D6S7	Mrrf	0.8726	0.0167	Down	29.05	27.5	5	11	5	0.993	1.098	1.064	0.886	0.93	0.936	mitochondria
Q78J03	Msrb2	0.807754	0.00704	Down	19.157	57.7	9	15	9	1.113	1.153	1.059	0.906	0.838	0.941	mitochondria
P02802	Mt1	0.753012	0.0147	Down	6.0181	19.7	1	1	1	1.154	1.109	1.168	0.748	0.925	0.91	extracellular
P00158	Mt-Cyb	0.723066	0.000458	Down	43.209	4.2	2	4	2	1.161	1.127	1.192	0.856	0.865	0.796	plasma membrane
Q9D110	Mthfs	0.791766	0.0457	Down	23.201	6.9	1	1	1	1.079	1.038	1.232	0.972	0.782	0.897	mitochondria
P03888	Mtnd1	0.821018	0.0293	Down	36.059	9.1	2	11	2	1.152	1.048	1.118	0.869	1.006	0.849	plasma membrane
P03921	Mtnd5	0.903342	0.0267	Down	68.474	11.9	6	15	6	1.045	1.034	1.003	0.908	0.979	0.898	plasma membrane
Q02566	Myh6	0.90009	0.00358	Down	223.56	65.1	144	1293	49	1.074	1.051	1.061	0.947	0.935	0.986	nucleus
Q3THE2	Myl12b	0.846024	0.0376	Down	19.779	44.2	6	13	1	1.078	1.015	1.164	0.915	0.861	0.98	mitochondria
Q9JMH9	Myo18a	0.909091	0.00118	Down	232.75	7.1	12	12	12	1.042	1.054	1.048	0.969	0.933	0.956	nucleus
Q5DTJ9	Mypn	0.904977	0.00704	Down	144.11	8.5	9	9	8	1.063	1.028	1.064	0.979	0.926	0.95	nucleus
Q99KQ4	Nampt	0.841043	0.0228	Down	55.446	36	15	20	15	1.121	1.079	1.106	0.869	1.015	0.897	cytoplasm
Q7TMF3	Ndufa12	0.908265	0.0265	Down	17.086	76.6	9	37	9	1.021	1.061	1.045	0.931	0.995	0.913	cytoplasm
Q9ERS2	Ndufa13	0.862069	0.0098	Down	16.859	50	8	29	8	1.136	1.069	1.029	0.916	0.955	0.918	cytoplasm
Q9CPP6	Ndufa5	0.877963	0.00324	Down	13.36	59.5	6	17	6	1.093	1.065	1.055	0.961	0.953	0.908	cytoplasm
Q9CR21	Ndufab1	0.739098	0.0269	Down	17.37	21.2	4	16	4	1.241	1.197	1.053	0.855	0.854	0.871	mitochondria
Q9CWX2	Ndufaf1	0.861326	0.00152	Down	37.809	19.5	6	7	6	1.084	1.089	1.064	0.958	0.9	0.93	cytoplasm
Q9DCS9	Ndufb10	0.869565	0.00582	Down	21.024	64.2	10	25	10	1.022	1.103	1.041	0.909	0.94	0.905	cytoplasm
Q91YT0	Ndufv1	0.884956	0.00472	Down	50.834	45.9	19	39	19	1.093	1.06	1.025	0.923	0.957	0.932	mitochondria
Q9D6J6	Ndufv2	0.897666	0.0109	Down	27.285	58.5	11	38	11	1.044	1.104	1.028	0.968	0.949	0.935	mitochondria
Q99JR6	Nmnat3	0.835422	0.00184	Down	27.702	60	12	15	12	1.11	1.032	1.105	0.903	0.915	0.895	mitochondria
Q6NSR8	Npepl1	0.809717	0.0186	Down	55.939	4.2	2	2	2	1.175	1.039	1.109	0.826	0.953	0.912	nucleus
P97333	Nrp1	0.895255	0.0354	Down	103	0.9	1	1	1	1.033	1.061	1.077	0.981	0.974	0.884	plasma membrane
O09118	Ntn1	0.675219	0.0049	Down	67.81	4.5	2	3	2	1.169	1.333	1.085	0.792	0.768	0.862	extracellular
Q9CQ48	Nudcd2	0.899281	0.00532	Down	17.66	6.4	1	1	1	1.071	1.025	1.072	0.927	0.967	0.954	cytoplasm
Q8CH40	Nudt6	0.81103	0.00316	Down	35.197	5.1	2	3	2	1.136	1.086	1.095	0.913	0.933	0.845	nucleus
Q9CR24	Nudt8	0.886525	0.00518	Down	23.252	25.7	4	7	4	1.085	1.057	1.066	0.974	0.96	0.911	cytoplasm
E9Q7G0	Numa1	0.903342	0.0458	Down	235.63	14	22	26	22	1.023	1.055	1.106	0.93	1.012	0.933	mitochondria
Q9QZS3	Numb	0.849618	0.045	Down	70.812	3.2	2	2	2	1.155	1.085	1.015	0.887	0.876	1.002	nucleus
P61971	Nutf2	0.733138	0.0042	Down	14.478	29.9	3	7	3	1.253	1.136	1.166	0.795	0.919	0.892	cytoplasm,nucleus
Q3B7Z2	Osbp	0.904977	0.000704	Down	88.796	22	13	17	13	1.034	1.069	1.042	0.947	0.955	0.945	cytoplasm
Q8BWU5	Osgep	0.891266	0.0287	Down	36.3	8.1	2	2	2	1.109	0.996	1.075	0.959	0.922	0.953	cytoplasm,nucleus
B2RRE7	Otud4	0.84674	0.0448	Down	123.05	3.3	3	3	3	1.021	1.146	1.089	0.941	0.837	0.98	nucleus
Q9CR10	Oxld1	0.744602	0.0027	Down	22.178	11.4	2	2	2	1.165	1.131	1.146	0.878	0.782	0.903	mitochondria
Q60967	Papss1	0.665336	0.0073	Down	70.793	1.3	1	1	1	1.094	1.127	1.376	0.841	0.806	0.746	nucleus
P35486	Pdha1	0.906618	0.00286	Down	43.231	56.4	20	76	20	1.054	1.066	1.048	0.93	0.968	0.973	mitochondria
Q9D051	Pdhb	0.909091	0.0381	Down	38.937	46.2	13	69	13	1.056	1.056	1.02	0.894	0.982	0.97	mitochondria
Q8BKZ9	Pdhx	0.883392	0.00238	Down	53.998	41.1	12	34	12	1.043	1.066	1.067	0.906	0.942	0.958	mitochondria
Q9JK42	Pdk2	0.906618	0.0109	Down	46.04	42.3	14	27	13	1.045	1.084	1.009	0.961	0.941	0.943	mitochondria
Q4VA53	Pds5b	0.823045	0.0346	Down	164.42	2.4	4	5	3	1.129	1.049	1.122	0.81	0.989	0.917	nucleus
Q8K183	Pdxk	0.636943	0.00088	Down	35.015	5.4	1	2	1	1.12	1.284	1.261	0.744	0.816	0.775	cytoplasm
Q62048	Pea15	0.645995	0.0031	Down	15.054	8.5	1	1	1	1.215	1.17	1.262	0.686	0.84	0.83	cytoplasm
Q8BUY9	Pggt1b	0.853971	0.00728	Down	42.354	10.6	4	4	4	1.018	1.036	1.124	0.903	0.896	0.915	cytoplasm
Q9CQ60	Pgls	0.8726	0.00594	Down	27.254	31.5	6	10	6	1.035	1.044	1.116	0.923	0.946	0.92	extracellular
P67778	Phb	0.909091	0.0483	Down	29.82	41.9	11	18	11	1.031	1.095	0.988	0.933	0.925	0.973	cytoplasm
O35129	Phb2	0.88574	0.0292	Down	33.296	50.8	17	31	17	1.025	1.064	1.098	0.943	0.99	0.89	cytoplasm
Q8R2H9	Phospho1	0.874891	0.0016	Down	29.911	12	3	3	3	1.069	1.063	1.077	0.927	0.913	0.967	cytoplasm
Q91XU3	Pip4k2c	0.668896	0.0161	Down	47.335	2.1	1	1	1	1.244	1.098	1.258	0.675	0.804	0.929	cytoplasm
Q8BSF4	Pisd	0.90009	0.0474	Down	45.926	12.3	5	5	5	1.113	1.018	1.041	0.963	0.987	0.905	mitochondria
Q9DBG5	Plin3	0.87184	0.00692	Down	47.262	38	12	28	12	1.011	1.087	1.086	0.904	0.933	0.939	nucleus
Q8BVZ1	Plin5	0.837521	0.00162	Down	50.474	10.8	4	4	4	1.065	1.092	1.113	0.948	0.888	0.903	cytoplasm,nucleus
Q91VA6	Poldip2	0.862813	0.0321	Down	41.87	21.5	7	8	7	1.048	1.033	1.127	0.961	0.855	0.951	mitochondria
P08775	Polr2a	0.841043	0.0401	Down	217.17	0.8	1	1	1	1.168	1.119	0.978	0.95	0.906	0.891	nucleus
P37040	Por	0.890472	0.0283	Down	77.043	14.9	9	9	9	1.035	1.058	1.085	0.937	0.895	0.999	cytoplasm
Q99KR7	Ppif	0.884173	0.000361	Down	21.737	55.3	9	22	7	1.056	1.085	1.055	0.953	0.94	0.934	mitochondria
Q60996	Ppp2r5c	0.866551	0.0172	Down	60.824	6.3	3	3	3	1.144	1.066	1.012	0.923	0.943	0.927	cytoplasm
Q8R3Q2	Ppp6r2	0.424628	0.0236	Down	100.46	3	2	2	2	1.215	1.012	1.955	0.533	0.749	0.494	nucleus
P33610	Prim2	0.575043	0.00386	Down	58.408	1.4	1	1	1	1.352	1.382	1.077	0.676	0.727	0.789	nucleus
Q9WU79	Prodh	0.803859	0.0118	Down	68.035	9.5	4	5	4	1.136	1.072	1.145	0.879	0.978	0.838	mitochondria
Q9R1C7	Prpf40a	0.830565	0.0147	Down	108.48	3.3	2	2	2	1.045	1.098	1.139	0.951	0.842	0.933	nucleus
P49722	Psma2	0.888099	0.0189	Down	25.926	31.6	6	7	6	1.075	1.052	1.051	0.993	0.936	0.894	cytoplasm
O09061	Psmb1	0.882613	0.0179	Down	26.372	11.7	2	4	2	1.06	1.064	1.04	0.989	0.89	0.913	cytoplasm,nucleus
P97371	Psme1	0.851064	0.0242	Down	28.673	39	9	15	9	1.04	1.179	1.032	0.917	0.946	0.903	nucleus
Q5SSW2	Psme4	0.771605	0.0241	Down	211.19	3.1	5	6	5	1.244	1.027	1.12	0.886	0.795	0.935	cytoplasm
Q14C51	Ptcd3	0.901713	0.0304	Down	77.795	17.7	10	16	10	1.021	1.092	1.019	0.952	0.902	0.97	mitochondria
Q60866	Pter	0.841751	0.0348	Down	39.218	12.9	4	4	4	1.011	1.128	1.122	0.988	0.9	0.856	cytoplasm
Q9R0Q7	Ptges3	0.869565	0.00276	Down	18.721	41.9	7	10	7	1.084	1.118	1.052	0.942	0.963	0.924	nucleus
Q8R2Y8	Ptrh2	0.825764	0.0117	Down	19.526	12.7	2	2	2	1.106	1.127	1.06	0.881	0.979	0.86	extracellular
Q3UEB3	Puf60	0.8	0.0271	Down	60.248	7.1	3	4	3	1.146	1.063	1.134	0.792	0.901	0.981	nucleus
Q80U58	Pum2	0.881834	0.032	Down	114.31	1.7	2	2	1	1.003	1.075	1.116	0.979	0.933	0.905	cytoplasm,nucleus
Q9CT10	Ranbp3	0.84674	0.0118	Down	52.572	11.6	5	5	5	1.057	1.148	1.052	0.895	0.966	0.897	nucleus
O89086	Rbm3	0.650618	0.00118	Down	16.604	9.2	1	1	1	1.218	1.147	1.269	0.731	0.849	0.785	nucleus
Q80Y56	Rbsn	0.804505	0.00188	Down	88.49	2.3	2	2	2	1.123	1.064	1.144	0.858	0.904	0.918	nucleus
Q9DCV4	Rmdn1	0.873362	0.0402	Down	35	29.8	8	12	8	1.153	1.071	0.992	0.932	0.955	0.921	mitochondria
Q8CI78	Rmnd1	0.817661	0.0269	Down	51.842	4	2	3	2	1.087	1.075	1.141	0.952	0.948	0.801	mitochondria
P47963	Rpl13	0.908265	0.0276	Down	24.305	25.6	5	6	5	0.998	1.054	1.078	0.97	0.918	0.956	cytoplasm
Q9CPR4	Rpl17	0.725163	0.0049	Down	21.423	27.2	5	6	5	1.195	1.036	1.206	0.786	0.841	0.865	cytoplasm
P62717	Rpl18a	0.901713	0.0345	Down	20.732	34.7	6	10	6	1.035	1.046	1.123	0.991	0.973	0.926	cytoplasm
P14115	Rpl27a	0.88968	0.00608	Down	16.605	27.7	5	7	5	1.015	1.084	1.066	0.954	0.939	0.922	cytoplasm
Q9JJI8	Rpl38	0.799361	0.025	Down	8.2038	14.3	1	2	1	0.997	1.159	1.181	0.932	0.904	0.831	nucleus
P47962	Rpl5	0.903342	0.012	Down	34.4	34.7	10	20	10	1.055	1.075	1.056	0.923	0.957	0.998	nucleus
P99027	Rplp2	0.588582	0.000265	Down	11.651	60	4	6	4	1.255	1.278	1.243	0.699	0.718	0.805	mitochondria
P62281	Rps11	0.773395	0.0204	Down	18.431	44.3	9	11	9	1.1	1.138	1.149	0.889	0.764	0.967	cytoplasm
P62264	Rps14	0.856898	0.0102	Down	16.273	36.4	5	9	5	1.029	1.098	1.059	0.861	0.946	0.923	cytoplasm
P62242	Rps8	0.829187	0.0286	Down	24.205	18.8	3	5	3	1.022	1.069	1.205	0.867	0.943	0.924	nucleus
Q924D0	Rtn4ip1	0.898473	0.0143	Down	43.371	23.2	8	21	8	1.084	1.057	1.014	0.968	0.952	0.914	mitochondria
Q9JJL8	Sars2	0.761615	0.00379	Down	58.316	23.2	9	9	9	1.108	1.086	1.162	0.86	0.789	0.907	mitochondria
P59808	Sash1	0.824402	0.00546	Down	135.59	0.9	1	1	1	1.08	1.052	1.163	0.886	0.891	0.939	nucleus
Q6ZPE2	Sbf1	0.777605	0.011	Down	208.69	3.3	6	6	4	1.054	1.201	1.123	0.945	0.819	0.862	nucleus
Q8K2B3	Sdha	0.901713	0.00214	Down	72.585	55.3	30	116	30	1.045	1.058	1.051	0.924	0.971	0.948	mitochondria
Q8BTE0	Sdhaf4	0.757002	0.000919	Down	11.888	15.4	1	1	1	1.167	1.148	1.104	0.839	0.91	0.839	mitochondria
Q9CQA3	Sdhb	0.851789	0.00246	Down	31.814	48.9	13	48	13	1.058	1.092	1.094	0.907	0.96	0.897	mitochondria
Q9Z2G6	Sel1l	0.764526	0.00326	Down	88.339	1.3	1	1	1	1.161	1.1	1.146	0.801	0.893	0.91	extracellular
Q00897	Serpina1d	0.777001	0.0379	Down	45.998	29.8	12	35	4	1.026	1.063	1.277	0.825	0.837	0.953	extracellular
P19324	Serpinh1	0.886525	0.0005	Down	46.533	40	15	27	15	1.058	1.085	1.064	0.96	0.952	0.932	extracellular
Q8R104	Sirt3	0.8285	0.00198	Down	36.614	6	3	3	3	1.12	1.082	1.114	0.895	0.96	0.892	cytoplasm
Q9QXX4	Slc25a13	0.879507	2.29e-05	Down	74.466	36.7	22	53	19	1.06	1.046	1.053	0.925	0.934	0.92	cytoplasm
Q9D6M3	Slc25a22	0.823045	0.0445	Down	34.67	20.7	7	9	7	1.015	1.005	1.2	0.828	0.894	0.928	plasma membrane
A2ADF7	Slc25a34	0.851064	0.0336	Down	33.778	6.3	2	2	2	1.062	1.122	1.066	0.873	1.013	0.881	plasma membrane
P62309	Snrpg	0.856898	0.0293	Down	8.496	34.2	3	3	3	1.143	1.104	0.993	0.94	0.892	0.944	cytoplasm
P09671	Sod2	0.84317	6.14e-05	Down	24.603	41.9	10	55	10	1.088	1.067	1.09	0.917	0.919	0.899	mitochondria
Q64442	Sord	0.877193	0.034	Down	38.249	11.8	3	5	3	1.106	1.088	1.007	0.932	0.89	0.986	cytoplasm
Q3ULF4	Spg7	0.84246	0.0193	Down	85.995	10.4	8	9	8	1.042	1.071	1.106	0.846	0.889	0.977	plasma membrane
P08032	Spta1	0.857633	0.0038	Down	279.86	22.4	45	58	44	1.079	1.1	1.05	0.89	0.921	0.959	cytoplasm,nucleus
P54227	Stmn1	0.8726	0.0217	Down	17.274	5.4	1	1	1	1.093	1.03	1.087	0.941	0.982	0.879	nucleus
Q9DBN1	Stra6l	0.724638	0.0243	Down	71.002	3.1	2	2	2	1.243	1.072	1.168	0.741	0.978	0.805	plasma membrane
Q9Z2I8	Suclg2	0.826446	0.00296	Down	46.839	52	18	37	18	1.078	1.144	1.06	0.877	0.934	0.902	peroxisome
Q8R086	Suox	0.892857	0.044	Down	60.755	16.8	9	10	9	1.096	1.109	0.989	0.943	0.934	0.975	mitochondria
P09925	Surf1	0.757002	0.00194	Down	34.798	14.1	4	4	4	1.162	1.177	1.08	0.844	0.911	0.834	mitochondria
Q4FZC9	Syne3	0.881057	0.0344	Down	112.03	0.9	1	1	1	1.08	1.067	1.048	0.999	0.944	0.871	cytoplasm
Q6Y685	Tacc1	0.873362	0.0248	Down	83.951	2.5	2	2	1	1.139	1.032	1.041	0.896	0.946	0.964	nucleus
P54797	Tango2	0.855432	0.0265	Down	30.947	29	4	7	4	1.019	1.104	1.048	0.835	0.948	0.929	cytoplasm
P23881	Tcea3	0.852515	0.00918	Down	38.849	7.8	3	3	3	1.058	1.151	1.039	0.901	0.936	0.931	nucleus
Q921I1	Tf	0.84674	0.0101	Down	76.723	56.2	39	92	36	1.079	1.038	1.139	0.904	0.889	0.963	extracellular
Q62351	Tfrc	0.734754	0.0446	Down	85.73	17.2	13	16	13	1.261	1.146	1.036	0.865	0.702	0.962	plasma membrane
O35857	Timm44	0.874126	0.00566	Down	51.091	32.7	14	25	14	1.039	1.105	1.068	0.906	0.962	0.939	mitochondria
Q3V009	Tmed1	0.75643	0.0116	Down	25.262	13.2	2	2	2	1.013	1.24	1.169	0.833	0.885	0.87	plasma membrane
Q9CQN6	Tmem14c	0.378215	0.0138	Down	11.642	14.9	1	1	1	1.235	1.977	1.138	0.498	0.429	0.718	extracellular
Q91XE8	Tmem205	0.723589	0.0222	Down	21.18	9	1	1	1	1.126	1.29	1.073	0.813	0.754	0.958	plasma membrane
Q4VAE3	Tmem65	0.888889	0.00394	Down	24.918	26.5	6	10	6	1.042	1.065	1.078	0.913	0.953	0.966	plasma membrane
Q9JHJ0	Tmod3	0.831255	0.00104	Down	39.502	21	6	8	5	1.039	1.111	1.059	0.874	0.895	0.898	cytoplasm
Q9D710	Tmx2	0.798085	0.0168	Down	33.942	4.1	1	2	1	1.113	1.081	1.143	0.987	0.823	0.853	plasma membrane
P58871	Tnks1bp1	0.901713	0.0411	Down	181.82	1.2	2	2	2	1.021	1.066	1.078	0.922	0.921	1.011	nucleus
B1AXP6	Tomm5	0.685401	0.00214	Down	6.0372	29.4	2	2	2	1.176	1.098	1.287	0.779	0.806	0.855	cytoplasm
Q9CYZ2	Tpd52l2	0.88574	0.014	Down	24.043	31.8	6	6	6	1.039	1.068	1.104	0.955	0.907	0.982	nucleus
P62996	Tra2b	0.573394	0.0281	Down	33.665	6.9	2	2	2	1.344	1.185	1.286	0.516	0.917	0.755	nucleus
Q3U0M1	Trappc9	0.778816	0.0476	Down	128.23	4.2	4	4	4	1.126	1.057	1.197	0.746	0.99	0.897	cytoplasm
Q62318	Trim28	0.902527	0.0322	Down	88.846	15.7	9	9	9	1.048	1.075	1.066	0.97	0.904	1.005	nucleus
P52196	Tst	0.820345	0.0357	Down	33.466	23.9	6	8	6	1.101	1.094	1.1	0.839	0.905	0.959	mitochondria
Q8CC21	Ttc19	0.877963	0.0215	Down	41.234	15.9	6	7	6	1.048	1.098	1.062	0.985	0.881	0.951	mitochondria
Q9ERD7	Tubb3	0.757002	0.0034	Down	50.418	26.7	9	42	1	1.201	1.089	1.131	0.805	0.887	0.898	cytoplasm
Q6ZPJ3	Ube2o	0.799361	0.00198	Down	140.83	1.6	2	3	2	1.181	1.1	1.075	0.886	0.917	0.88	nucleus
Q8R317	Ubqln1	0.855432	0.038	Down	61.976	5.7	2	3	2	1.119	1.14	0.986	0.893	0.918	0.964	nucleus
Q8CGY6	Unc45b	0.896057	0.012	Down	103.64	40.7	33	47	33	1.052	1.076	1.022	0.91	0.976	0.936	nucleus
Q9CWU6	Uqcc1	0.856164	0.000104	Down	34.299	13.2	3	3	3	1.067	1.08	1.092	0.938	0.921	0.914	mitochondria
Q9CQY6	Uqcc2	0.849618	0.00306	Down	16.32	41.2	5	9	5	1.092	1.09	1.014	0.907	0.915	0.893	mitochondria
Q8R1I1	Uqcr10	0.886525	0.0057	Down	7.4454	50	3	11	3	1.092	1.029	1.063	0.943	0.963	0.917	mitochondria
Q9CPX8	Uqcr11	0.819001	0.0075	Down	6.5386	21.4	1	5	1	1.133	1.046	1.092	0.858	0.952	0.869	mitochondria
Q9D855	Uqcrb	0.747943	0.00662	Down	13.527	29.7	4	14	4	1.198	1.086	1.114	0.768	0.886	0.888	nucleus
Q9CR68	Uqcrfs1	0.861326	0.0147	Down	29.367	30.7	8	22	8	1.084	1.04	1.039	0.857	0.963	0.905	mitochondria
Q80WQ2	Vac14	0.803213	0.00986	Down	88.047	5.5	3	3	3	1.066	1.145	1.125	0.821	0.947	0.911	cytoplasm
Q62059	Vcan	0.8726	0.00604	Down	366.78	0.7	2	3	2	1.062	1.108	1.042	0.902	0.957	0.945	nucleus
P40336	Vps26a	0.875657	0.0105	Down	38.113	27.8	8	12	8	1.081	1.056	1.031	0.925	0.926	0.922	cytoplasm
Q91XD6	Vps36	0.855432	0.0378	Down	43.735	16.6	6	8	6	1.058	1.067	1.119	0.841	0.993	0.94	cytoplasm
Q9EPK7	Xpo7	0.888099	0.0068	Down	123.81	8.4	8	9	8	1.057	1.051	1.095	0.916	0.979	0.95	nucleus
Q9D4W2	---	1.34228	0.00558	Up	36.932	3.2	1	1	1	0.831	0.87	0.872	1.273	1.095	1.087	cytoplasm
P06330	---	1.18483	0.0135	Up	12.934	22.9	2	3	2	0.926	0.945	0.837	1.062	1.046	1.102	cytoplasm
Q61102	Abcb7	1.14548	0.0148	Up	82.58	11.8	7	13	7	0.914	0.93	0.971	1.097	1.017	1.112	plasma membrane
P09470	Ace	1.18203	0.0189	Up	150.92	8.4	8	8	8	0.962	0.867	0.935	1.054	1.055	1.157	extracellular
Q9R0X4	Acot9	1.21065	0.0136	Up	50.56	29.8	12	23	12	0.894	0.934	0.913	1.035	1.086	1.199	mitochondria
O88990	Actn3	1.56006	0.00738	Up	103.04	15.4	13	25	1	0.801	0.865	0.696	1.343	1.089	1.251	cytoplasm
P61161	Actr2	1.10497	0.0258	Up	44.76	18	6	13	6	0.914	0.954	0.954	1.086	0.997	1.034	cytoplasm
Q9QYC0	Add1	1.14811	0.00336	Up	80.646	7.1	5	7	5	0.905	0.961	0.951	1.1	1.078	1.055	nucleus
Q60994	Adipoq	1.10497	0.0493	Up	26.809	14.6	3	8	3	0.963	0.946	0.916	0.994	1.107	1.021	extracellular
Q9D517	Agpat3	1.14025	0.0173	Up	43.295	25	10	15	10	0.894	0.985	0.941	1.036	1.074	1.104	extracellular
Q9WTQ5	Akap12	1.10619	0.00594	Up	180.69	7.7	10	10	10	0.953	0.948	0.99	1.039	1.085	1.075	nucleus
P53995	Anapc1	1.26422	0.00798	Up	215.99	1.4	2	2	2	0.81	0.916	0.94	1.122	1.096	1.151	plasma membrane
E9Q4F7	Ankrd11	1.58228	0.00818	Up	296.18	0.4	1	1	1	0.695	0.808	0.832	1.424	1.129	1.144	nucleus
Q811D2	Ankrd26	1.20773	0.00658	Up	180.64	1.3	2	2	2	0.91	0.874	0.946	1.157	1.05	1.09	nucleus
P97449	Anpep	1.1325	0.0133	Up	109.65	9.2	8	9	8	0.96	0.935	0.917	1.072	1.01	1.104	endoplasmic reticulum
P07356	Anxa2	1.17786	0.0149	Up	38.676	36.3	13	26	13	0.96	0.891	0.892	1.103	1.011	1.117	cytoplasm
P97429	Anxa4	1.15075	0.0308	Up	35.915	37.6	11	15	10	0.93	0.94	0.931	1.043	1.053	1.129	cytoplasm
Q07076	Anxa7	1.16144	0.00648	Up	49.925	20.7	8	10	8	0.95	0.926	0.927	1.028	1.125	1.104	cytoplasm,nucleus
P84091	Ap2m1	1.1976	0.00126	Up	49.654	19.5	9	10	9	0.891	0.927	0.893	1.121	1.065	1.059	cytoplasm
P62743	Ap2s1	1.34953	0.0374	Up	17.018	12	2	2	2	0.812	0.954	0.8	1.341	1.061	1.059	mitochondria
Q01339	Apoh	1.13766	0.0332	Up	38.618	15.1	5	6	5	0.916	0.937	0.979	1.106	1	1.115	extracellular
Q99PT1	Arhgdia	1.13379	0.00444	Up	23.407	36.8	7	18	7	0.943	0.917	0.942	1.018	1.084	1.074	cytoplasm
Q9R0Q6	Arpc1a	1.221	0.00222	Up	41.626	18.4	7	7	7	0.938	0.869	0.918	1.117	1.139	1.073	cytoplasm,nucleus
Q9JM76	Arpc3	1.16959	0.0015	Up	20.524	24.7	4	5	4	0.958	0.918	0.909	1.113	1.072	1.073	cytoplasm
Q9WV54	Asah1	1.10988	0.0459	Up	44.669	21.8	8	9	8	0.976	0.93	0.947	1.113	0.992	1.063	extracellular
O08997	Atox1	1.24069	0.0474	Up	7.3384	26.5	1	1	1	0.817	0.972	0.902	1.167	1.18	0.99	extracellular
Q9D3D9	Atp5f1d	1.30548	0.0127	Up	17.6	22.6	3	9	3	0.881	0.835	0.889	1.181	1.214	1.007	mitochondria
Q9Z1G3	Atp6v1c1	1.28205	0.0113	Up	43.887	11.5	5	6	5	0.962	0.85	0.806	1.092	1.098	1.166	cytoplasm
Q9CY64	Blvra	1.10988	0.023	Up	33.524	21.4	6	9	6	0.952	0.935	0.95	0.994	1.094	1.06	mitochondria
P18572	Bsg	1.1236	0.0112	Up	42.444	24.7	10	20	10	0.959	0.92	0.97	1.052	1.038	1.11	plasma membrane
Q8BJE2	Btnl9	1.17096	0.031	Up	60.548	3.9	2	2	2	0.9	0.912	0.968	0.999	1.153	1.103	extracellular
Q06138	Cab39	1.1274	0.019	Up	39.842	19.4	7	9	7	0.954	0.883	0.968	1.031	1.051	1.082	cytoplasm
Q8CC27	Cacnb2	1.15075	0.028	Up	73.148	3.1	2	2	2	0.917	0.884	1	1.109	1.083	1.033	nucleus
O35350	Capn1	1.14416	0.008	Up	82.105	16.1	10	13	10	0.972	0.891	0.938	1.082	1.045	1.078	cytoplasm
O88456	Capns1	1.1976	0.000937	Up	28.463	16.7	4	6	4	0.946	0.894	0.918	1.074	1.112	1.118	cytoplasm
Q9D1I2	Card19	1.22549	0.0148	Up	20.936	21.9	4	5	4	0.899	0.984	0.83	1.126	1.088	1.112	cytoplasm
O35566	Cd151	1.13895	0.0105	Up	28.246	16.2	4	6	4	0.993	0.922	0.907	1.064	1.063	1.087	plasma membrane
Q64314	Cd34	1.32275	0.0196	Up	40.982	5.5	2	2	2	0.811	0.897	0.886	1.299	1.058	1.074	extracellular
Q8VCN6	Cd99	1.36612	0.0122	Up	16.782	13.1	1	2	1	0.919	0.754	0.882	1.073	1.215	1.202	extracellular
P60766	Cdc42	1.10988	0.0248	Up	21.258	22.5	4	6	3	0.949	0.981	0.909	1.04	1.02	1.091	cytoplasm
O35216	Cenpa	1.10011	0.0387	Up	15.509	13.4	2	2	2	0.927	0.928	1.014	1.074	1.037	1.044	nucleus
P04186	Cfb	1.18064	0.00792	Up	85.004	19.3	14	15	14	0.926	0.907	0.949	1.086	1.041	1.158	extracellular
Q9DB34	Chmp2a	1.14155	0.0362	Up	25.134	16.2	3	4	3	1.005	0.895	0.915	1.088	1.021	1.105	cytoplasm
Q8BMK4	Ckap4	1.3459	0.0053	Up	63.691	30.3	16	20	16	0.866	0.883	0.804	1.146	1.055	1.235	plasma membrane
Q04447	Ckb	1.17371	0.017	Up	42.713	55.4	16	31	15	0.912	0.951	0.905	1.097	1.008	1.145	cytoplasm
A2AL36	Cntrl	1.4881	0.00142	Up	268.88	0.4	1	1	1	0.77	0.81	0.849	1.253	1.106	1.254	nucleus
Q9DBL7	Coasy	1.22399	0.0133	Up	62.022	3.7	2	2	2	0.964	0.89	0.858	1.174	1.048	1.096	mitochondria
Q61245	Col11a1	1.54321	0.00332	Up	181.03	1.3	3	3	3	0.861	0.734	0.812	1.284	1.116	1.316	mitochondria
P11087	Col1a1	1.38504	0.03	Up	138.03	11.4	15	23	15	0.943	0.703	0.848	1.258	1.147	1.051	extracellular
Q01149	Col1a2	1.36054	0.00208	Up	129.56	9.3	11	20	11	0.9	0.796	0.853	1.207	1.107	1.153	extracellular
Q30D77	Col24a1	1.69205	0.0121	Up	175.73	0.5	1	2	1	0.825	0.593	0.826	1.273	1.38	1.145	lysozyme
P28481	Col2a1	1.7094	0.0049	Up	141.97	1.2	1	3	1	0.8	0.646	0.784	1.418	1.127	1.264	extracellular
P08121	Col3a1	1.23609	0.0202	Up	138.94	5.9	7	8	5	0.958	0.835	0.883	1.184	1.031	1.091	extracellular
Q02788	Col6a2	1.20482	0.0135	Up	110.33	15.7	15	30	15	0.931	0.889	0.918	1.177	1.019	1.104	extracellular
O89079	Cope	1.13895	0.0311	Up	34.567	22.1	4	5	4	0.904	1.018	0.928	1.12	1.066	1.059	cytoplasm
P61924	Copz1	1.26263	0.00722	Up	20.198	11.9	2	3	2	0.881	0.936	0.849	1.203	1.07	1.092	cytoskeleton
Q61147	Cp	1.19048	0.000357	Up	121.15	17.4	16	20	15	0.929	0.894	0.924	1.112	1.077	1.083	extracellular
Q9ERK4	Cse1l	1.12867	0.00172	Up	110.45	10.8	9	13	9	0.936	0.908	0.959	1.061	1.049	1.052	cytoplasm
Q9CXX9	Cuedc2	1.1655	0.0099	Up	31.852	7.7	2	2	2	0.89	0.905	0.989	1.087	1.088	1.068	cytoplasm,nucleus
Q91VU6	Dcaf11	1.10742	0.00932	Up	61.991	5.3	3	3	3	0.95	0.965	0.944	1.092	1.056	1.017	nucleus
P28654	Dcn	1.23609	0.0132	Up	39.809	27.7	9	18	8	0.93	0.869	0.886	1.142	1.009	1.166	extracellular
Q99LD8	Ddah2	1.13507	0.0223	Up	29.645	39.3	9	10	8	0.986	0.943	0.928	1.026	1.079	1.137	cytoplasm
Q7TNV0	Dek	1.21212	0.0281	Up	43.158	2.4	1	1	1	0.896	0.955	0.874	1.14	1.17	0.995	nucleus
Q9JMC3	Dnaja4	1.21803	0.00852	Up	44.901	23.4	9	17	9	0.913	0.883	0.938	1.169	1.033	1.127	cytoplasm
A2ALW5	Dnajc25	1.1655	0.0418	Up	41.937	4.8	2	2	2	0.993	0.899	0.893	1.101	1.003	1.143	plasma membrane
P31428	Dpep1	1.35135	0.0154	Up	45.722	14.1	6	8	6	0.939	0.869	0.787	1.125	1.087	1.296	extracellular
Q99KK7	Dpp3	1.13636	0.0131	Up	82.897	16.3	10	12	10	0.952	0.936	0.933	1.09	1.008	1.108	cytoplasm
Q9QZZ6	Dpt	1.25945	0.00684	Up	23.995	4	1	1	1	0.911	0.833	0.928	1.087	1.088	1.191	extracellular
P55292	Dsc2	1.12867	0.00594	Up	99.96	15	9	11	9	0.94	0.917	0.965	1.03	1.093	1.061	plasma membrane
Q9D2N4	Dtna	1.10375	0.0184	Up	84.066	18.5	12	15	12	0.975	0.971	0.906	1.056	1.063	1.029	cytoplasm,nucleus
Q8R1Q8	Dync1li1	1.11235	0.028	Up	56.614	37.3	16	21	15	0.96	0.975	0.904	1.09	1.012	1.055	cytoplasm
P56387	Dynlt3	1.63399	0.00146	Up	12.957	14.7	1	1	1	0.719	0.754	0.82	1.348	1.261	1.136	extracellular
Q9ESD7	Dysf	1.21212	0.0151	Up	237.91	20.7	34	42	32	0.932	0.924	0.874	1.108	1.02	1.18	cytoplasm
P10126	Eef1a1	1.33156	0.0096	Up	50.113	37	16	40	9	0.943	0.834	0.811	1.238	1.08	1.126	cytoplasm
P63242	Eif5a	1.12108	0.0154	Up	16.832	37.7	8	17	8	0.91	0.933	0.971	1.054	1.087	1.012	cytoplasm
P62869	Elob	1.10132	0.00612	Up	13.17	83.9	8	14	8	0.979	0.931	0.929	1.029	1.048	1.05	cytoplasm
O08579	Emd	1.21803	0.0216	Up	29.435	11.6	3	3	3	0.863	0.948	0.913	1.054	1.053	1.209	nucleus
Q8K482	Emilin2	1.17096	0.048	Up	117.31	3.4	4	4	4	0.855	1	0.924	1.091	1.019	1.145	mitochondria
Q05BC3	Eml1	1.14943	0.000603	Up	89.679	17.2	14	19	14	0.949	0.911	0.946	1.073	1.066	1.086	nucleus
P55772	Entpd1	1.18064	0.0201	Up	57.205	14.3	6	9	6	0.965	0.942	0.854	1.035	1.105	1.12	plasma membrane
Q9D379	Ephx1	1.17096	0.00592	Up	52.576	14.3	7	10	7	0.978	0.94	0.908	1.097	1.067	1.144	endoplasmic reticulum
Q8R0W0	Eppk1	1.21803	0.0187	Up	723.3	1.3	4	4	1	0.993	0.892	0.835	1.099	1.134	1.082	nucleus
Q9R0P3	Esd	1.13766	0.0348	Up	31.319	37.6	7	12	7	0.961	0.931	0.895	1.013	1.026	1.133	cytoplasm,nucleus
Q6PGF7	Exoc8	1.21507	0.0439	Up	81.034	9.2	5	5	5	0.891	0.882	0.947	1.136	1.197	0.973	nucleus
P26040	Ezr	1.13122	0.018	Up	69.406	27	17	35	12	0.893	0.964	0.934	1.028	1.102	1.029	cytoplasm
Q61554	Fbn1	1.40056	0.0241	Up	312.3	35.6	79	147	75	0.812	0.824	0.871	1.179	0.985	1.346	nucleus
P62932	Fbxo40	1.22699	0.00486	Up	79.95	7.6	7	7	7	0.836	0.939	0.887	1.081	1.12	1.067	nucleus
Q9R059	Fhl3	1.26743	0.00182	Up	31.794	16.3	4	6	4	0.931	0.854	0.867	1.139	1.08	1.142	nucleus
O35465	Fkbp8	1.15473	0.00376	Up	43.528	9.7	3	5	3	0.925	0.914	0.948	1.117	1.04	1.062	cytoplasm
Q60634	Flot2	1.11732	0.00864	Up	47.037	34.3	14	20	14	0.92	0.958	0.97	1.05	1.096	1.037	cytoplasm
P50285	Fmo1	1.11732	0.0358	Up	59.914	10	5	5	5	0.963	0.982	0.907	1.03	1.038	1.119	peroxisome
E9Q8I9	Fry	1.1274	0.0225	Up	339.09	0.6	2	2	2	0.936	0.896	1.001	1.083	1.055	1.055	plasma membrane
P09528	Fth1	1.5083	0.0448	Up	21.066	53.8	8	28	8	0.74	0.787	0.879	1.145	1.51	0.974	cytoplasm
P29391	Ftl1	1.66113	0.00502	Up	20.802	55.7	7	8	7	0.7	0.726	0.824	1.227	1.417	1.092	mitochondria
Q61584	Fxr1	1.25	0.000359	Up	76.221	23.2	13	16	12	0.876	0.886	0.912	1.144	1.115	1.083	nucleus
Q61585	G0s2	1.39276	0.035	Up	11.118	7.8	1	2	1	0.841	0.844	0.835	1.273	1.204	1.032	extracellular
Q68FH4	Galk2	1.39276	0.00814	Up	50.503	5.7	3	3	3	0.813	0.791	0.924	1.09	1.147	1.282	cytoplasm
Q61107	Gbp4	1.15207	0.000223	Up	70.801	4.5	3	3	3	0.929	0.92	0.953	1.068	1.077	1.082	cytoplasm
Q61598	Gdi2	1.10742	0.0349	Up	50.537	50.6	19	41	14	1.005	0.924	0.925	1.018	1.076	1.068	endoplasmic reticulum
Q8K0D5	Gfm1	1.10375	0.0298	Up	83.549	32.5	23	33	23	0.986	0.923	0.942	1.096	1.029	1.021	mitochondria
Q9WTN0	Ggps1	1.20919	0.00166	Up	34.706	6.3	2	2	2	0.888	0.918	0.923	1.141	1.102	1.057	cytoplasm
Q9Z2A9	Ggt5	1.4556	0.00864	Up	61.673	4.2	3	3	3	0.842	0.723	0.897	1.111	1.298	1.174	endoplasmic reticulum
P21278	Gna11	1.1236	0.016	Up	42.024	27.6	9	13	5	0.941	0.99	0.926	1.115	1.044	1.051	cytoplasm
O70362	Gpld1	1.15741	0.0448	Up	93.254	2.4	2	2	2	0.943	0.876	0.973	1.16	1.054	1.016	extracellular
P46412	Gpx3	1.23305	0.0161	Up	25.424	20.8	4	8	4	0.861	0.954	0.9	1.125	1.03	1.194	extracellular
Q60631	Grb2	1.18203	0.00562	Up	25.238	42.9	8	12	8	0.873	0.92	0.961	1.058	1.089	1.11	cytoplasm
P15626	Gstm2	1.20048	0.00598	Up	25.716	74.8	15	34	8	0.944	0.879	0.916	1.102	1.145	1.042	cytoplasm
P19157	Gstp1	1.19904	0.0181	Up	23.609	42.9	8	21	8	0.871	0.933	0.91	1.102	1.154	1	cytoplasm
P43275	H1-1	1.2285	0.0204	Up	21.785	13.6	3	6	2	0.864	0.977	0.872	1.166	1.028	1.139	nucleus
Q61035	Hars	1.23153	0.0359	Up	57.432	15.3	8	10	7	0.921	0.838	0.912	1.029	1.229	1.031	cytoplasm
P02104	Hbb-y	1.16144	0.0173	Up	16.136	12.2	2	2	1	0.962	0.963	0.867	1.046	1.102	1.096	cytoplasm
P70288	Hdac2	1.14811	0.0455	Up	55.302	1.6	1	2	1	0.939	0.988	0.879	1.147	1.03	1.043	cytoplasm
Q69ZR2	Hectd1	1.10011	0.0294	Up	290.08	4.9	12	13	12	0.913	0.981	0.962	1.008	1.072	1.061	nucleus
Q9Z0Z4	Heph	1.8315	0.00318	Up	129.66	1.4	2	2	1	0.712	0.606	0.817	1.408	1.215	1.286	extracellular
P17710	Hk1	1.16414	0.0209	Up	108.3	31.4	29	47	26	0.951	0.936	0.905	1.073	1.017	1.159	cytoplasm
P00493	Hprt1	1.18343	0.0223	Up	24.57	33	6	9	6	0.942	0.914	0.872	1.048	1.018	1.163	cytoplasm
O70503	Hsd17b12	1.23305	0.0416	Up	34.741	2.6	1	2	1	1.002	0.906	0.794	1.162	1.064	1.105	cytoplasm
Q99PR8	Hspb2	1.22399	0.0235	Up	20.374	30.8	4	6	4	0.92	0.857	0.908	1.049	1.211	1.027	cytoplasm,nucleus
P01867	Igh-3	1.43062	0.0137	Up	44.259	24.8	6	10	6	0.956	0.79	0.751	1.108	1.292	1.173	cytoplasm
O55222	Ilk	1.13122	0.00638	Up	51.373	26.8	12	20	12	0.956	0.93	0.937	1.019	1.095	1.08	cytoplasm
P24547	Impdh2	1.16279	0.0489	Up	55.814	4.5	3	3	3	1.02	0.879	0.888	1.129	1.032	1.08	cytoplasm
P40936	Inmt	1.44509	0.0122	Up	29.459	13.6	3	3	3	0.849	0.829	0.794	1.249	1.009	1.314	cytoplasm
Q6P549	Inppl1	1.14025	0.00696	Up	138.97	8.4	10	11	10	0.949	0.919	0.92	1.082	1.011	1.087	nucleus
Q8K3X4	Irf2bpl	1.52672	0.00098	Up	80.564	1.5	1	1	1	0.829	0.756	0.809	1.134	1.304	1.219	mitochondria
Q9Z0T9	Itgb6	1.10254	0.0378	Up	86.041	1.1	1	2	1	0.947	0.938	0.98	1.064	1.098	0.996	extracellular
A6X935	Itih4	1.13379	0.013	Up	104.66	11.7	9	13	9	0.931	0.892	0.975	1.087	1.047	1.037	extracellular
Q5XKN4	Jagn1	1.24378	0.0187	Up	21.102	6.6	1	1	1	0.91	0.897	0.88	1.169	1.178	0.994	plasma membrane
Q9D783	Klhl40	1.16822	0.0063	Up	69.589	7.2	4	5	4	0.949	0.952	0.879	1.109	1.056	1.082	nucleus
A2AUC9	Klhl41	1.14416	0.00114	Up	68.189	16.3	11	16	11	0.947	0.913	0.938	1.086	1.043	1.072	cytoplasm
Q61292	Lamb2	1.16686	0.000382	Up	196.58	39.9	60	94	60	0.95	0.915	0.915	1.073	1.075	1.094	extracellular
Q9CQ22	Lamtor1	1.11111	0.0134	Up	17.749	24.8	3	4	3	0.919	0.948	0.962	1.065	1.005	1.075	cytoplasm,nucleus
P06151	Ldha	1.20337	0.00048	Up	36.498	31.9	11	38	10	0.906	0.936	0.881	1.087	1.1	1.091	cytoplasm
Q7TNG8	Ldhd	1.25156	0.0107	Up	51.847	10.1	4	5	4	0.932	0.831	0.921	1.075	1.088	1.197	mitochondria
Q9D0F3	Lman1	1.13122	0.0187	Up	57.788	18.4	8	8	8	0.92	0.906	0.967	1.091	1.065	1.002	peroxisome
Q8BVU0	Lrch3	1.49477	0.0256	Up	86.34	1.5	1	1	1	0.922	0.814	0.685	1.365	1.043	1.209	cytoplasm
Q61809	Lrrn1	1.25945	0.0172	Up	80.547	1.3	1	1	1	0.814	0.982	0.874	1.173	1.103	1.087	extracellular
Q8K3C3	Lzic	1.21507	0.0343	Up	21.536	22.1	4	6	4	0.932	0.812	0.958	1.153	1.106	1.023	cytoplasm
Q8C052	Map1s	1.11483	0.0466	Up	102.94	5.9	5	6	5	0.941	0.912	1.007	1.106	1.069	1.015	plasma membrane
P70236	Map2k6	1.29199	0.0293	Up	37.432	12.9	4	4	2	0.881	0.874	0.875	1.235	1.069	1.096	cytoplasm,nucleus
P63085	Mapk1	1.13766	0.00878	Up	41.275	28.5	9	13	7	0.946	0.973	0.905	1.046	1.107	1.061	cytoplasm
Q61831	Mapk10	1.14811	0.0138	Up	52.532	3.4	2	2	2	0.967	0.929	0.909	1.133	1.038	1.05	cytoplasm
O08911	Mapk12	1.21212	0.0366	Up	42.043	8.7	2	2	2	0.965	0.862	0.899	1.101	1.2	1.002	cytoplasm
P56671	Maz	1.14811	0.0494	Up	48.769	1.9	1	1	1	0.881	0.944	0.979	1.141	0.999	1.08	nucleus
Q9JKP5	Mbnl1	1.13122	0.041	Up	36.975	5.3	2	2	2	0.956	0.933	0.939	1.036	1.153	1.011	extracellular
Q8CFN5	Mef2c	1.52439	0.00206	Up	51.278	2.1	1	2	1	0.73	0.807	0.855	1.294	1.213	1.138	nucleus
Q91VH6	Memo1	1.1534	0.0305	Up	33.692	6.7	2	2	2	0.965	0.895	0.942	1.069	1.012	1.15	cytoplasm,nucleus
Q8BP48	Metap1	1.10132	0.00594	Up	43.221	14.2	5	6	5	0.921	0.959	0.965	1.035	1.031	1.066	cytoplasm
Q6PCP5	Mff	1.15741	0.0446	Up	32.931	28.9	6	6	6	0.917	0.914	0.995	1.134	1.137	1.001	nucleus
Q9CTY5	Micu3	2.05761	0.00772	Up	59.809	3.4	2	2	2	0.609	0.586	0.782	1.569	1.076	1.425	mitochondria
Q8VDV8	Mitd1	1.83486	0.0169	Up	28.847	4.8	1	1	1	0.907	0.575	0.651	1.447	1.113	1.355	cytoskeleton
Q9QWV4	Mlf1	1.11483	0.0124	Up	30.432	13.5	4	4	4	0.944	0.957	0.95	1.09	1.008	1.079	cytoplasm,nucleus
Q9D7N6	Mrpl30	1.16822	0.00386	Up	18.342	16.9	2	2	2	0.916	0.952	0.914	1.049	1.13	1.071	mitochondria
Q80WJ7	Mtdh	1.13507	0.0423	Up	63.845	3.3	2	3	2	0.897	0.943	0.984	1.06	1.073	1.072	cytoplasm
Q9JK81	Myg1	1.18483	0.0149	Up	42.722	3.2	1	1	1	0.954	0.873	0.931	1.155	1.075	1.037	mitochondria
Q5SX39	Myh4	3.125	0.00136	Up	222.86	17.6	42	292	1	0.418	0.625	0.428	1.734	1.431	1.433	cytoplasm,nucleus
Q91Z83	Myh7	1.99203	0.000337	Up	222.88	55	113	904	21	0.645	0.746	0.641	1.427	1.351	1.267	cytoplasm
Q69ZN7	Myof	1.5625	0.049	Up	233.32	2.6	6	6	4	0.822	0.974	0.566	1.26	1.116	1.317	peroxisome
Q9JIF9	Myot	1.57978	0.000959	Up	55.316	33.1	15	23	15	0.826	0.708	0.807	1.283	1.192	1.221	cytoplasm
Q6SKR2	N6amt1	1.3089	0.0294	Up	22.983	15.4	2	2	2	0.991	0.802	0.825	1.044	1.23	1.151	cytoplasm
Q9CWZ7	Napg	1.13122	0.0178	Up	34.732	14.7	5	6	5	0.959	0.951	0.919	1.047	1.128	1.026	cytoplasm
Q9CR95	Necap1	1.18064	0.0141	Up	29.639	6.9	2	2	2	0.963	0.869	0.932	1.092	1.135	1.037	cytoskeleton
Q02780	Nfia	1.11732	0.00058	Up	58.552	6.6	3	3	2	0.945	0.94	0.962	1.061	1.044	1.076	nucleus
P70257	Nfix	1.3624	0.0353	Up	53.394	9.4	4	4	3	0.972	0.7	0.883	1.13	1.228	1.123	nucleus
Q91YP2	Nln	1.10619	0.0116	Up	80.428	9.9	6	6	6	0.897	0.942	0.92	0.982	1.029	1.042	mitochondria
Q3UHB1	Nt5dc3	1.15473	0.0042	Up	63.17	20.9	10	12	10	0.884	0.887	0.935	1.074	1.034	1.016	mitochondria
Q8BG93	Nudt15	1.18064	0.0306	Up	19.576	6.5	1	1	1	0.956	0.893	0.913	1.189	1.032	1.04	extracellular
Q8R4R6	Nup35	1.18765	0.0155	Up	34.785	10.2	3	3	3	0.873	0.974	0.909	1.116	1.126	1.031	nucleus
P29758	Oat	1.10497	0.00476	Up	48.354	31	11	19	11	0.966	0.947	0.959	1.051	1.092	1.032	mitochondria
Q8K2H2	Otud6b	1.11235	0.0361	Up	33.758	14.3	4	5	4	0.954	0.969	0.9	1.1	1.01	1.03	nucleus
Q8VE38	Oxnad1	1.12108	0.02	Up	34.727	32.8	11	14	11	0.954	0.933	0.963	1.088	1.102	1.005	mitochondria
Q8K212	Pacs1	1.16822	0.0168	Up	104.83	5.1	4	4	4	0.987	0.868	0.927	1.066	1.07	1.114	nucleus
Q9Z0P4	Palm	1.14943	0.032	Up	41.614	14.9	5	5	5	0.946	0.98	0.883	1.012	1.112	1.103	nucleus
Q9DBX2	Pdcl	1.27065	0.0463	Up	34.406	3.3	1	2	1	0.889	0.895	0.874	1.158	1.014	1.206	cytoplasm
O70400	Pdlim1	1.12867	0.0227	Up	35.774	45.3	13	21	13	0.96	0.903	0.972	1.119	1.035	1.045	cytoplasm,nucleus
Q9WUA3	Pfkp	1.22249	0.0045	Up	85.454	18.6	14	18	11	0.863	0.894	0.955	1.086	1.083	1.146	cytoplasm
Q8BX10	Pgam5	1.17096	0.0247	Up	31.994	9.4	3	3	3	0.902	0.952	0.921	1.167	1.01	1.074	extracellular
Q80UU9	Pgrmc2	1.37363	0.00318	Up	23.334	29.5	4	5	3	0.862	0.854	0.831	1.07	1.266	1.163	cytoplasm
Q8R1K4	Phykpl	1.30378	0.0436	Up	51.965	2.6	1	1	1	0.838	0.953	0.828	1.146	1.285	0.983	cytoplasm
P52480	Pkm	1.13379	0.00398	Up	57.844	59.1	28	86	28	0.934	0.929	0.944	1.071	1.091	1.019	cytoplasm
Q8R3B1	Plcd1	1.11857	0.0107	Up	85.872	6.6	4	4	4	0.944	0.911	0.99	1.056	1.052	1.075	cytoplasm
Q9QXS1	Plec	1.14286	0.000377	Up	534.18	36	149	213	145	0.946	0.941	0.914	1.077	1.057	1.066	nucleus
P53351	Plk2	1.20919	0.0295	Up	77.811	1.6	1	1	1	0.854	0.974	0.904	1.135	1.01	1.157	nucleus
Q61469	Plpp1	1.16414	0.0367	Up	31.891	3.5	1	1	1	1.013	0.875	0.9	1.05	1.068	1.127	plasma membrane
Q99JY8	Plpp3	1.17509	0.0087	Up	35.216	10.6	3	4	3	0.91	0.884	0.977	1.071	1.065	1.121	plasma membrane
Q9JLV6	Pnkp	1.80505	0.001	Up	57.223	5	3	3	3	0.682	0.76	0.711	1.453	1.249	1.187	nucleus
P63330	Ppp2ca	1.17786	0.0213	Up	35.608	44.7	10	18	2	0.92	0.966	0.866	1.129	1.098	1.016	cytoplasm
P0C605	Prkg1	1.20919	0.00198	Up	76.35	17.6	9	10	9	0.932	0.92	0.868	1.123	1.067	1.098	cytoplasm
P04925	Prnp	1.14416	0.0457	Up	27.977	9.1	2	2	2	0.871	0.924	1.017	1.044	1.1	1.073	mitochondria,peroxisome
Q8R574	Prpsap2	1.19332	0.0206	Up	40.88	11.9	4	4	3	0.936	0.916	0.897	1.104	1.172	1.003	cytoplasm
O35226	Psmd4	1.10742	0.0364	Up	40.703	17	5	6	5	0.984	0.948	0.912	1.022	1.025	1.101	cytoskeleton
Q8BHD7	Ptbp3	1.21065	0.0159	Up	56.7	6.5	4	4	2	0.9	0.877	0.952	1.106	1.095	1.101	cytoplasm,nucleus
Q80U78	Pum1	1.10375	0.0388	Up	126.62	1.3	2	2	1	0.989	0.97	0.909	1.017	1.057	1.091	cytoplasm
Q3UA37	Qrich1	1.24844	0.0257	Up	86.555	1.3	1	1	1	0.993	0.825	0.867	1.075	1.085	1.194	nucleus
P63011	Rab3a	1.16144	0.0156	Up	24.97	30.5	5	7	5	0.873	0.978	0.938	1.093	1.103	1.044	cytoskeleton
Q60972	Rbbp4	1.11359	0.00962	Up	47.655	13.6	5	6	2	0.955	0.964	0.934	1.037	1.036	1.104	cytoplasm,nucleus
Q60973	Rbbp7	1.13507	0.0158	Up	47.789	20	6	8	3	0.953	0.965	0.942	1.043	1.054	1.148	cytoplasm,nucleus
Q91VM5	Rbmxl1	1.14679	0.0497	Up	42.161	20.9	8	11	1	0.959	0.969	0.881	1.078	1.142	1	nucleus
Q60870	Reep5	1.23609	0.0141	Up	21.05	18.4	4	7	4	0.918	0.837	0.925	1.179	1.029	1.104	cytoplasm
Q8VEE4	Rpa1	1.16279	0.0115	Up	69.036	1.8	1	1	1	0.934	0.943	0.91	1.119	1.109	1.012	cytoplasm
P62858	Rps28	1.16279	0.0332	Up	7.8409	46.4	3	3	3	0.894	0.894	1	1.041	1.144	1.057	mitochondria
Q99P72	Rtn4	1.28535	0.00568	Up	126.61	15.7	14	19	14	0.889	0.894	0.851	1.108	1.055	1.223	plasma membrane
Q5QGU6	Rtp3	1.3986	0.0046	Up	52.22	1.7	1	1	1	0.804	0.852	0.859	1.289	1.158	1.069	cytoplasm
P56565	S100a1	1.41243	0.034	Up	10.505	16	1	1	1	0.814	0.813	0.885	0.959	1.241	1.346	cytoplasm
P14069	S100a6	1.24069	0.021	Up	10.051	16.9	2	2	2	0.902	0.825	0.962	1.198	1.068	1.07	cytoplasm
O35114	Scarb2	1.21212	0.0162	Up	54.043	5.9	3	5	3	0.892	0.976	0.872	1.176	1.101	1.046	plasma membrane
Q8BTY8	Scfd2	1.20337	0.024	Up	74.75	1.5	1	1	1	0.896	0.993	0.848	1.141	1.108	1.046	plasma membrane
Q3TMH2	Scrn3	1.13766	0.0375	Up	47.661	12.4	4	6	4	0.962	0.986	0.894	1.044	1.144	1.046	cytoskeleton
Q06770	Serpina6	1.20773	0.0371	Up	44.769	8.1	3	3	3	0.878	0.971	0.882	1.1	1.197	1.002	extracellular
Q8VHL1	Setd7	1.40845	0.00978	Up	40.506	4.9	1	1	1	0.952	0.79	0.768	1.111	1.243	1.183	cytoplasm,nucleus
Q31125	Slc39a7	1.17096	0.0106	Up	50.656	2.7	1	1	1	0.942	0.911	0.923	1.079	1.149	1.024	plasma membrane
Q3URD3	Slmap	1.21212	0.0446	Up	96.932	17.3	14	20	14	0.945	0.844	0.888	1.167	0.965	1.111	peroxisome
Q5RJH6	Smg7	1.12613	0.0247	Up	126.84	1	1	1	1	0.889	0.967	0.977	1.096	1.061	1.035	cytoplasm,nucleus
P97443	Smyd1	1.10254	0.0118	Up	56.495	41	17	39	17	0.934	0.927	0.99	1.044	1.064	1.035	cytoplasm
P62315	Snrpd1	1.18624	0.0231	Up	13.281	9.2	1	1	1	0.913	0.892	0.953	1.151	1	1.119	nucleus
Q9WV80	Snx1	1.2285	0.00252	Up	58.951	5.9	3	4	1	0.923	0.903	0.882	1.071	1.17	1.086	cytoplasm
Q3UTJ2	Sorbs2	1.11732	0.0109	Up	132.35	22.6	25	41	24	0.928	0.94	0.97	1.051	1.022	1.098	nucleus
Q91WJ7	Spats2l	1.29702	0.0282	Up	61.668	1.8	1	1	1	0.869	0.881	0.875	1.197	1.169	1.038	nucleus
Q64337	Sqstm1	1.51745	0.0268	Up	48.162	2.7	1	2	1	0.623	0.945	0.834	1.21	1.269	1.164	nucleus
Q9DBG7	Srpra	1.11235	0.0329	Up	69.622	5.3	3	3	3	0.95	0.924	0.978	1.094	1.08	0.998	cytoplasm
P32067	Ssb	1.10497	0.0475	Up	47.756	19	9	10	9	0.938	0.955	0.953	1.035	1.117	0.993	nucleus
Q99KH8	Stk24	1.11483	0.0305	Up	47.953	20	8	9	5	0.959	1.002	0.899	1.04	1.08	1.069	cytoplasm
Q99JT2	Stk26	1.18483	0.0488	Up	46.613	7.9	4	4	1	0.91	0.88	0.965	1.207	1.043	1.016	nucleus
Q8BJS4	Sun2	1.16959	0.00134	Up	81.604	25.3	15	19	14	0.934	0.931	0.923	1.07	1.129	1.062	nucleus
Q8BWB1	Synpo2l	1.25786	0.00686	Up	102.95	24.5	17	25	16	0.908	0.91	0.852	1.173	1.035	1.152	nucleus
Q3UYK3	Tbc1d9	1.23457	0.00306	Up	143.02	0.9	1	1	1	0.916	0.855	0.93	1.078	1.155	1.101	endoplasmic reticulum
Q8BYA0	Tbcd	1.15473	0.0221	Up	133.32	2.8	3	3	3	0.912	0.943	0.942	1.08	1.145	1.005	plasma membrane
P10711	Tcea1	1.13766	0.0259	Up	33.88	15.6	4	6	4	0.961	1.016	0.905	1.083	1.128	1.066	nucleus
Q99MV1	Tdrd1	1.58479	0.00568	Up	129.69	0.9	1	2	1	0.854	0.731	0.749	1.41	1.133	1.157	nucleus
Q8R1V4	Tmed4	1.14155	0.0117	Up	26.022	18.1	4	4	2	0.943	0.892	0.979	1.083	1.087	1.042	extracellular
Q3UBX0	Tmem109	1.17925	0.00988	Up	26.306	12.8	4	7	4	0.953	0.891	0.905	1.141	1.033	1.068	extracellular
B2RVY9	Tmem182	1.46843	0.00294	Up	25.845	4.4	1	2	1	0.768	0.857	0.821	1.31	1.104	1.179	plasma membrane
Q9ES56	Trappc4	1.19617	0.0156	Up	24.385	5	1	1	1	0.905	0.882	0.961	1.033	1.085	1.17	mitochondria
P50637	Tspo	1.57233	0.00944	Up	18.841	8.3	2	3	2	0.806	0.755	0.751	1.23	1.013	1.39	mitochondria
Q8CD92	Ttc27	1.26422	0.0253	Up	96.43	1.2	1	2	1	0.859	0.965	0.838	1.228	1.109	1.029	cytoplasm
A2ASS6	Ttn	1.12994	5.51e-05	Up	3906.4	45	1374	3186	1374	0.935	0.943	0.946	1.052	1.066	1.072
Q02053	Uba1	1.15473	0.0101	Up	117.81	27.9	25	41	25	0.94	0.922	0.919	1.068	1.129	1.016	nucleus
Q8VE47	Uba5	1.33511	0.0261	Up	44.789	4.2	2	2	2	0.862	0.737	0.984	1.193	1.128	1.127	cytoplasm
Q8C7R4	Uba6	1.37174	0.00876	Up	117.96	4.6	4	4	4	0.807	0.826	0.909	1.27	1.166	1.051	cytoplasm
P63280	Ube2i	1.24069	0.00194	Up	18.007	12	2	2	2	0.871	0.939	0.883	1.099	1.156	1.087	cytoplasm
Q9R0P9	Uchl1	1.7762	0.0381	Up	24.838	29.1	5	5	5	0.756	0.745	0.732	1.293	1.08	1.595	cytoplasm
Q9JMA1	Usp14	1.20337	0.0015	Up	56.001	14.4	8	9	8	0.908	0.905	0.925	1.142	1.098	1.055	nucleus
Q8BY87	Usp47	1.1274	0.0407	Up	157.45	4.6	5	5	5	0.937	0.929	0.927	1.023	1.102	1.024	nucleus
P70398	Usp9x	1.12486	0.00392	Up	290.71	7.4	17	17	17	0.96	0.915	0.965	1.049	1.086	1.061	plasma membrane
Q9Z1Q9	Vars	1.10619	0.0426	Up	140.21	12	14	17	14	0.972	0.881	0.966	1.035	1.017	1.066	cytoplasm
Q62465	Vat1	1.21065	0.0311	Up	43.096	15.3	5	9	5	0.957	0.864	0.916	1.216	1.038	1.058	cytoplasm
Q5H8C4	Vps13a	1.16144	0.0254	Up	359.4	0.5	2	2	2	0.968	0.896	0.925	1.052	1.159	1.029	plasma membrane
Q8VEJ9	Vps4a	1.13895	0.034	Up	48.906	9.8	4	5	4	0.99	0.87	0.958	1.073	1.041	1.097	cytoplasm
P83741	Wnk1	1.18906	0.0101	Up	250.93	1.9	4	4	4	0.915	0.904	0.983	1.11	1.059	1.164	nucleus
Q91XB7	Yif1a	1.19904	0.015	Up	32.134	5.1	1	1	1	0.878	0.878	0.988	1.063	1.085	1.141	plasma membrane
P61982	Ywhag	1.13379	0.0183	Up	28.302	30.8	8	30	4	0.992	0.938	0.908	1.044	1.114	1.058	cytoplasm
Q505B7	Zbtb8os	1.30719	0.000597	Up	19.727	16.1	3	3	3	0.892	0.84	0.884	1.181	1.133	1.104	cytoplasm
Coverage [%]: The percentage of the protein's total amino acid sequence covered by the identified unique peptides. Peptides: The number of distinct peptide sequences (irrespective of modifications or charge states) assigned to the protein. PSMs: The total number of Peptide-Spectrum Matches. This counts all mass spectra confidently matched to peptides from this protein, reflecting its detection fr…

## Sheet: Table S2
Table S2. KEGG pathway enrichment analysis of the proteomic data.
up_KEGG pathway	Mapping	Background	All Mapping	All Background	Fold Enrichment	Fisher's exact test p value	-log10(p value)	Related proteins
mmu04974 Protein digestion and absorption	7	22	140	1931	4.39	0.000614031	3.21	Q30D77 Q01149 Q02788 P08121 P28481 Q61245 P11087
mmu04933 AGE-RAGE signaling pathway in diabetic complications	8	34	140	1931	3.25	0.00225292	2.65	Q01149 P60766 O08911 P08121 P63085 Q61831 Q8R3B1 P11087
mmu04666 Fc gamma R-mediated phagocytosis	8	35	140	1931	3.15	0.00274452	2.56	Q9R0Q6 P60766 P63085 Q9JM76 Q61469 Q6P549 P61161 Q99JY8
mmu04912 GnRH signaling pathway	7	28	140	1931	3.45	0.00294541	2.53	P60766 O08911 Q60631 P63085 P70236 Q61831 P21278
mmu04930 Type II diabetes mellitus	5	15	140	1931	4.6	0.00309377	2.51	P52480 P63085 P17710 Q61831 Q60994
mmu04380 Osteoclast differentiation	6	24	140	1931	3.45	0.00589541	2.23	O08911 Q60631 P63085 Q64337 P70236 Q61831
mmu05165 Human papillomavirus infection	13	81	140	1931	2.21	0.00642115	2.19	P70288 Q01149 Q02788 Q61292 P60766 P28481 Q60631 P52480 P63085 P63330 P11087 Q9Z0T9 Q9Z1G3
mmu04668 TNF signaling pathway	5	18	140	1931	3.83	0.00739092	2.13	O08911 P63085 P70236 Q61831 Q8BX10
mmu04217 Necroptosis	8	42	140	1931	2.63	0.00892044	2.05	Q8VEJ9 O35350 Q9DB34 P29391 Q64337 Q61831 P09528 Q8BX10
mmu05142 Chagas disease	6	26	140	1931	3.18	0.00893864	2.05	P21278 O08911 P09470 P63085 Q61831 P63330
mmu04350 TGF-beta signaling pathway	5	19	140	1931	3.63	0.00945601	2.02	P70288 Q61554 P63085 P63330 P28654
mmu04926 Relaxin signaling pathway	7	36	140	1931	2.68	0.012724	1.9	Q01149 O08911 P08121 Q60631 P63085 Q61831 P11087
mmu04664 Fc epsilon RI signaling pathway	5	21	140	1931	3.28	0.0147113	1.83	O08911 Q60631 P63085 P70236 Q61831
mmu04978 Mineral absorption	4	15	140	1931	3.68	0.0192561	1.72	Q9Z0Z4 P29391 O08997 P09528
mmu04660 T cell receptor signaling pathway	6	31	140	1931	2.67	0.0211758	1.67	P60766 O08911 Q60631 P63085 Q61831 P63330
mmu00600 Sphingolipid metabolism	3	9	140	1931	4.6	0.0226555	1.64	Q61469 Q9WV54 Q99JY8
mmu05135 Yersinia infection	8	50	140	1931	2.21	0.0247921	1.61	Q9R0Q6 P60766 O08911 P63085 Q9JM76 P70236 Q61831 P61161
mmu04068 FoxO signaling pathway	6	33	140	1931	2.51	0.0282685	1.55	P53351 O08911 Q60631 P63085 Q61831 Q8VHL1
mmu04722 Neurotrophin signaling pathway	6	33	140	1931	2.51	0.0282685	1.55	P60766 O08911 Q99PT1 Q60631 P63085 Q61831
mmu04512 ECM-receptor interaction	6	33	140	1931	2.51	0.0282685	1.55	Q01149 Q02788 Q61292 P28481 P11087 Q9Z0T9
mmu04614 Renin-angiotensin system	3	10	140	1931	4.14	0.0306762	1.51	P09470 P97449 Q91YP2
mmu04935 Growth hormone synthesis, secretion and action	6	34	140	1931	2.43	0.0323407	1.49	O08911 Q60631 P63085 P70236 Q61831 P21278
mmu05231 Choline metabolism in cancer	5	26	140	1931	2.65	0.0355057	1.45	Q60631 P63085 Q61831 Q61469 Q99JY8
mmu03083 Polycomb repressive complex	3	11	140	1931	3.76	0.039987	1.4	P70288 Q60972 Q60973
mmu04730 Long-term depression	4	19	140	1931	2.9	0.0436342	1.36	P63330 P63085 P21278 P0C605
mmu00430 Taurine and hypotaurine metabolism	2	5	140	1931	5.52	0.0451356	1.35	P50285 Q9Z2A9
mmu04510 Focal adhesion	11	82	140	1931	1.85	0.04533	1.34	Q01149 Q02788 Q61292 P60766 P28481 Q60631 P63085 O55222 Q61831 P11087 Q9Z0T9

## Sheet: Table S3
Table S3. GO enrichment analysis of the downregulated proteins from proteomic data.
GO Terms Level 1	GO Terms Description	GO Terms Level	GO Terms ID	Mapping	Background	All Mapping	All Background	Fold Enrichment	Fisher's exact test p value	-log10(p value)	Related proteins
Cellular Component	mitochondrion	5	GO:0005739	154	835	290	3200	2.04	6.33715e-25	24.2	P37040 Q91WM2 Q61425 Q9D0M3 Q9CQL4 Q9CPX8 Q8BGY7 P52825 Q9CPZ8 Q9CQY6 Q91YT0 Q8K3A0 Q91VA6 Q8BUE4 O70378 Q8K1Z0 Q9JJL8 Q9CWU6 Q9DCW4 Q9CQE3 Q8K2Y7 Q99LC5 P43023 Q9CQV7 Q9D8P4 O08600 P19783 P63030 B1AXP6 P12787 P50136 P38647 Q8R0N6 Q9D110 P50544 Q71RI9 O35435 P32883 Q8CH40 Q9DB15 Q80Y14 Q8BH86 Q8R1I1 Q9EQ20 Q8K2B3 Q8VCF0 P19785 Q9JKF7 Q8BVZ1 P09925 Q99KR7 Q9JLZ3 P03921 Q9CR13 Q9D855 O35972 P56480 …
	mitochondrial protein-containing complex	2	GO:0098798	69	216	290	3200	3.52	2.30324e-23	22.64	P17665 Q9CRA7 Q03265 Q9DCS9 Q9D0M3 Q9Z2I8 Q9DB15 P09671 Q9CPQ1 P00158 Q920A7 Q9JK42 Q8R1I1 Q9CQL4 Q9CPX8 Q9ERS2 Q9CQN7 P53395 Q99MR8 Q8K2B3 Q7TMF3 O35129 P35486 Q9JKF7 Q91YT0 Q99KR7 P03921 Q9CQA3 Q9CR21 Q9D855 O35972 P56480 Q9D2G2 Q9D2R8 Q06185 P43024 Q9DCW4 Q9CQE3 O35857 Q9JHS4 Q8K2Y7 Q99LC5 P43023 Q8BMS1 Q9CQV7 Q8BTE0 Q9D6J6 Q99JY0 Q9CPP6 P19783 Q9D8P4 Q9CWX2 O08749 Q9CPQ8 B1AXP6 P12787 Q3ULF4 …
	mitochondrial inner membrane	5	GO:0005743	80	301	290	3200	2.93	2.19591e-21	20.66	Q9D0M3 Q9CQL4 Q9CPX8 P52825 Q9CQY6 Q91YT0 Q8K1Z0 Q9CWU6 Q9CQE3 Q8K2Y7 P43023 Q9CQV7 Q9D8P4 P19783 P63030 P12787 P50544 O35435 Q9DB15 Q8R1I1 Q8K2B3 Q9JKF7 P03921 P09925 Q99KR7 Q9JLR9 Q9D855 O35972 P56480 Q9CQN6 Q9WU79 Q4VAE3 P43024 O35857 Q9JHS4 Q8BMS1 Q8BTE0 Q99JY0 P67778 Q9CPQ8 Q8BSF4 Q3ULF4 Q61387 P62897 P03888 Q920A7 Q9ERS2 Q14C51 Q9QXX4 P17665 Q03265 Q9DCS9 Q8R104 Q9CPQ1 P00158 Q9CQN7 Q7TMF3 …
	organelle inner membrane	4	GO:0019866	80	318	290	3200	2.78	9.98134e-20	19	Q9D0M3 Q9CQL4 Q9CPX8 P52825 Q9CQY6 Q91YT0 Q8K1Z0 Q9CWU6 Q9CQE3 Q8K2Y7 P43023 Q9CQV7 Q9D8P4 P19783 P63030 P12787 P50544 O35435 Q9DB15 Q8R1I1 Q8K2B3 Q9JKF7 P03921 P09925 Q99KR7 Q9JLR9 Q9D855 O35972 P56480 Q9CQN6 Q9WU79 Q4VAE3 P43024 O35857 Q9JHS4 Q8BMS1 Q8BTE0 Q99JY0 P67778 Q9CPQ8 Q8BSF4 Q3ULF4 Q61387 P62897 P03888 Q920A7 Q9ERS2 Q14C51 Q9QXX4 P17665 Q03265 Q9DCS9 Q8R104 Q9CPQ1 P00158 Q9CQN7 Q7TMF3 …
	mitochondrial membrane	4	GO:0031966	90	390	290	3200	2.55	1.41235e-19	18.85	Q9D0M3 Q9CQL4 Q9CPX8 P52825 Q9CQY6 Q91YT0 Q8BUE4 Q8K1Z0 Q9CWU6 Q9CQE3 Q8K2Y7 P43023 Q9CQV7 Q9D8P4 P19783 P63030 B1AXP6 P12787 P50544 O35435 Q9DB15 Q8R1I1 Q8K2B3 Q8VCF0 Q9JKF7 P03921 P09925 Q99KR7 Q9JLR9 Q9D855 O35972 P56480 Q9CQN6 Q9WU79 Q4VAE3 P43024 O35857 Q9JHS4 Q8BMS1 Q8BTE0 Q99JY0 P67778 P54265 Q9CPQ8 Q8BSF4 E9Q4Z2 Q3ULF4 Q61387 P62897 P03888 Q920A7 Q9ERS2 Q91ZP3 Q14C51 Q9QXX4 P17665 Q03265 …
	mitochondrial envelope	4	GO:0005740	92	415	290	3200	2.45	1.33387e-18	17.87	Q9D0M3 Q9CQL4 Q9CPX8 P52825 Q9CPZ8 Q9CQY6 Q91YT0 Q8BUE4 Q8K1Z0 Q9CWU6 Q9CQE3 Q8K2Y7 P43023 Q9CQV7 Q9D8P4 P19783 P63030 B1AXP6 P12787 P50544 O35435 Q9DB15 Q8R1I1 Q8K2B3 Q8VCF0 Q9JKF7 P03921 P09925 Q99KR7 Q9JLR9 Q9D855 O35972 P56480 Q9CQN6 Q9WU79 Q4VAE3 P43024 O35857 Q9JHS4 Q8BMS1 Q8BTE0 Q99JY0 P67778 P54265 Q9CPQ8 Q8BSF4 E9Q4Z2 Q3ULF4 Q61387 P62897 P03888 Q920A7 Q9ERS2 Q91ZP3 Q14C51 Q9QXX4 P17665 …
	inner mitochondrial membrane protein complex	3	GO:0098800	39	112	290	3200	3.84	1.06658e-14	13.97	P17665 Q9CRA7 Q03265 Q9DCS9 Q9D0M3 P09671 Q9CPQ1 P00158 Q8R1I1 Q9CPX8 Q8K2B3 Q7TMF3 O35129 Q91YT0 P03921 Q9CQA3 Q9CR21 Q9D855 P56480 Q06185 P43024 O35857 P43023 Q9CQV7 Q8BTE0 Q9D6J6 P19783 Q9CWX2 Q9CPQ8 P12787 Q3ULF4 Q9DB20 Q61387 P03888 Q9CR68 Q3UMR5 Q9CPP6 Q920A7 Q9ERS2
	organelle envelope	3	GO:0031967	98	562	290	3200	1.92	2.04731e-12	11.69	Q9D0M3 Q4FZC9 Q9CQL4 Q9CPX8 P52825 Q9CPZ8 Q9CQY6 Q91YT0 Q8BUE4 Q8K1Z0 Q9CWU6 Q9CQE3 Q8K2Y7 P43023 Q9CQV7 Q9D8P4 P19783 P63030 B1AXP6 P12787 P50544 O35435 Q9DB15 Q80U58 Q8R1I1 Q8K2B3 Q8VCF0 Q9JKF7 P03921 P09925 Q99KR7 Q9JLR9 Q9D855 O35972 P56480 Q9CQN6 Q9WU79 Q4VAE3 P43024 O35857 Q9JHS4 Q8BMS1 Q8BTE0 Q99JY0 P67778 P54265 Q9CPQ8 Q8BSF4 E9Q4Z2 Q3ULF4 Q61387 P62897 P03888 Q9QZ85 Q920A7 Q9ERS2 Q91ZP3 …
Molecular Function	electron transfer activity	3	GO:0009055	22	61	266	2901	3.93	5.33716e-09	8.27	P37040 P17665 Q9D0M3 Q9CPQ1 P00158 Q8R1I1 Q9CPX8 P46656 Q8K2B3 P09925 Q8BUE4 Q9D855 P43024 Q9DCW4 P43023 Q99LC5 Q9D6J6 P19783 P12787 Q61387 P62897 Q9CR68
	oxidoreductase activity	2	GO:0016491	56	284	266	2901	2.15	6.58418e-09	8.18	P37040 P17665 P50544 O35435 Q9DCM0 Q61425 Q9DCS9 Q9D0M3 Q9Z2I8 P09671 Q9CPQ1 P00158 Q9D051 Q8R1I1 Q9CPX8 P08249 P46656 Q9EQ20 Q8K2B3 P35486 Q91VT4 P09925 Q91YT0 P26443 Q9CQA3 Q8BUE4 Q9D855 P03921 Q9CR21 Q9WU79 Q78J03 Q91Z53 P43024 Q9DCW4 P43023 Q99LC5 Q8BMS1 Q8BTE0 Q9D6J6 Q99JY0 P19783 Q64442 O08749 Q8CHS7 Q8R086 P12787 Q61387 P62897 P50136 P03888 P45952 Q8R0N6 Q9CR68 Q9CPP6 P70404 Q9ERS2
	oxidoreductase activity, acting on a heme group of donors	3	GO:0016675	9	19	266	2901	5.17	1.62762e-05	4.79	P12787 P17665 P37040 P43024 Q61387 P43023 P09925 P19783 Q9CPQ1
	proton transmembrane transporter activity	5	GO:0015078	13	41	266	2901	3.46	4.06969e-05	4.39	P12787 P17665 Q9CRA7 Q03265 Q9D6M3 P43024 Q61387 P43023 P09925 P19783 P56480 Q9CPQ1 Q9CPQ8
	cytochrome-c oxidase activity	4	GO:0004129	8	18	266	2901	4.85	8.71877e-05	4.06	P12787 P17665 P43024 Q61387 P43023 P09925 P19783 Q9CPQ1
	fatty-acyl-CoA binding	4	GO:0000062	7	14	266	2901	5.45	9.84914e-05	4.01	P38060 P50544 Q9EQ20 P31786 Q8BMS1 P45952 Q99JY0
	enoyl-CoA hydratase activity	5	GO:0004300	5	7	266	2901	7.79	0.000112519	3.95	Q8BMS1 Q9JLZ3 Q99JY0 Q8BH95 P42125
	hydro-lyase activity	4	GO:0016836	9	29	266	2901	3.38	0.000773097	3.11	P21550 P00920 P42125 Q8BMS1 Q9JLZ3 Q99JY0 Q8BH86 Q8BH95 P10518
Biological Process	purine ribonucleotide metabolic process	6	GO:0009150	61	271	288	3159	2.47	2.01799e-12	11.7	Q9QXX4 P17665 Q9CRA7 Q03265 Q9DCS9 Q5SWU9 Q9D0M3 Q9Z2I8 Q9CPQ1 P00158 Q9D051 Q8R1I1 Q9CPX8 Q9D892 P38060 Q02566 Q8K2B3 Q7TMF3 Q8VCT4 P35486 P09925 Q91YT0 Q60967 Q9CQA3 P03921 Q9D855 Q8K1Z0 P56480 Q9CR21 Q9QYR9 Q9D2G2 Q8BWT1 Q06185 P43024 Q9DCW4 P31786 Q8BHC4 Q9JHS4 Q8BKZ9 Q99LC5 P43023 P97478 Q9D6J6 P19783 P63030 Q9CWX2 O08749 Q99J39 Q9CPQ8 P12787 Q9WUR9 Q9CQR4 Q9DB20 P21550 E9Q4Z2 P62897 P50136 …
	oxidative phosphorylation	7	GO:0006119	33	99	288	3159	3.66	6.80083e-12	11.17	P17665 Q9DCS9 Q9D0M3 Q9CPQ1 P00158 Q8R1I1 Q9CPX8 Q8K2B3 Q7TMF3 P09925 Q91YT0 P03921 Q9CQA3 Q9CR21 Q9D855 Q8K1Z0 P56480 Q06185 P43024 Q9DCW4 P43023 Q99LC5 P97478 Q9D6J6 P19783 Q9CWX2 O08749 P12787 Q9DB20 P62897 P03888 Q9CR68 Q9CPP6
	ATP metabolic process	7	GO:0046034	41	154	288	3159	2.92	5.95546e-11	10.23	Q9QXX4 P17665 Q9CRA7 Q03265 Q9DCS9 Q9D0M3 Q9CPQ1 P00158 Q8R1I1 Q9CPX8 Q02566 Q8K2B3 Q7TMF3 P09925 Q91YT0 P03921 Q9CQA3 Q9CR21 Q9D855 Q8K1Z0 P56480 Q06185 P43024 Q9DCW4 Q9JHS4 P43023 Q99LC5 P97478 Q9D6J6 P19783 Q9CWX2 O08749 Q9CPQ8 P12787 Q9WUR9 P21550 Q9DB20 P62897 P03888 Q9CR68 Q9CPP6
	ATP synthesis coupled electron transport	6	GO:0042773	27	78	288	3159	3.8	2.39829e-10	9.62	P17665 Q9DCS9 Q9D0M3 Q9CPQ1 P00158 Q8R1I1 Q9CPX8 Q8K2B3 Q7TMF3 Q91YT0 P03921 Q9CQA3 Q9CR21 Q9D855 Q8K1Z0 P43024 P43023 P97478 Q9D6J6 P19783 O08749 Q9CWX2 P12787 P62897 P03888 Q9CR68 Q9CPP6
	mitochondrial ATP synthesis coupled electron transport	7	GO:0042775	27	78	288	3159	3.8	2.39829e-10	9.62	P17665 Q9DCS9 Q9D0M3 Q9CPQ1 P00158 Q8R1I1 Q9CPX8 Q8K2B3 Q7TMF3 Q91YT0 P03921 Q9CQA3 Q9CR21 Q9D855 Q8K1Z0 P43024 P43023 P97478 Q9D6J6 P19783 O08749 Q9CWX2 P12787 P62897 P03888 Q9CR68 Q9CPP6
	purine ribonucleoside triphosphate metabolic process	7	GO:0009205	42	170	288	3159	2.71	4.53481e-10	9.34	Q9QXX4 P17665 Q9CRA7 Q03265 Q9DCS9 Q9D0M3 Q9CPQ1 P00158 Q8R1I1 Q9CPX8 Q9D892 Q02566 Q8K2B3 Q7TMF3 P09925 Q91YT0 P03921 Q9CQA3 Q9CR21 Q9D855 Q8K1Z0 P56480 Q06185 P43024 Q9DCW4 Q9JHS4 P43023 Q99LC5 P97478 Q9D6J6 P19783 Q9CWX2 O08749 Q9CPQ8 P12787 Q9WUR9 P21550 Q9DB20 P62897 P03888 Q9CR68 Q9CPP6
	ribonucleoside triphosphate metabolic process	6	GO:0009199	42	172	288	3159	2.68	6.73682e-10	9.17	Q9QXX4 P17665 Q9CRA7 Q03265 Q9DCS9 Q9D0M3 Q9CPQ1 P00158 Q8R1I1 Q9CPX8 Q9D892 Q02566 Q8K2B3 Q7TMF3 P09925 Q91YT0 P03921 Q9CQA3 Q9CR21 Q9D855 Q8K1Z0 P56480 Q06185 P43024 Q9DCW4 Q9JHS4 P43023 Q99LC5 P97478 Q9D6J6 P19783 Q9CWX2 O08749 Q9CPQ8 P12787 Q9WUR9 P21550 Q9DB20 P62897 P03888 Q9CR68 Q9CPP6
	purine nucleoside triphosphate metabolic process	6	GO:0009144	42	176	288	3159	2.62	1.45379e-09	8.84	Q9QXX4 P17665 Q9CRA7 Q03265 Q9DCS9 Q9D0M3 Q9CPQ1 P00158 Q8R1I1 Q9CPX8 Q9D892 Q02566 Q8K2B3 Q7TMF3 P09925 Q91YT0 P03921 Q9CQA3 Q9CR21 Q9D855 Q8K1Z0 P56480 Q06185 P43024 Q9DCW4 Q9JHS4 P43023 Q99LC5 P97478 Q9D6J6 P19783 Q9CWX2 O08749 Q9CPQ8 P12787 Q9WUR9 P21550 Q9DB20 P62897 P03888 Q9CR68 Q9CPP6
	purine ribonucleoside monophosphate metabolic process	7	GO:0009167	41	179	288	3159	2.51	8.67667e-09	8.06	Q9QXX4 P17665 Q9CRA7 Q03265 Q9DCS9 Q9D0M3 Q9CPQ1 P00158 Q8R1I1 Q9CPX8 Q02566 Q8K2B3 Q7TMF3 P09925 Q91YT0 P03921 Q9CQA3 Q9CR21 Q9D855 Q8K1Z0 P56480 Q06185 P43024 Q9DCW4 Q9JHS4 P43023 Q99LC5 P97478 Q9D6J6 P19783 Q9CWX2 O08749 Q9CPQ8 P12787 Q9WUR9 P21550 Q9DB20 P62897 P03888 Q9CR68 Q9CPP6
	purine nucleoside monophosphate metabolic process	6	GO:0009126	41	180	288	3159	2.5	1.03367e-08	7.99	Q9QXX4 P17665 Q9CRA7 Q03265 Q9DCS9 Q9D0M3 Q9CPQ1 P00158 Q8R1I1 Q9CPX8 Q02566 Q8K2B3 Q7TMF3 P09925 Q91YT0 P03921 Q9CQA3 Q9CR21 Q9D855 Q8K1Z0 P56480 Q06185 P43024 Q9DCW4 Q9JHS4 P43023 Q99LC5 P97478 Q9D6J6 P19783 Q9CWX2 O08749 Q9CPQ8 P12787 Q9WUR9 P21550 Q9DB20 P62897 P03888 Q9CR68 Q9CPP6
	ribonucleoside monophosphate metabolic process	6	GO:0009161	41	182	288	3159	2.47	1.45984e-08	7.84	Q9QXX4 P17665 Q9CRA7 Q03265 Q9DCS9 Q9D0M3 Q9CPQ1 P00158 Q8R1I1 Q9CPX8 Q02566 Q8K2B3 Q7TMF3 P09925 Q91YT0 P03921 Q9CQA3 Q9CR21 Q9D855 Q8K1Z0 P56480 Q06185 P43024 Q9DCW4 Q9JHS4 P43023 Q99LC5 P97478 Q9D6J6 P19783 Q9CWX2 O08749 Q9CPQ8 P12787 Q9WUR9 P21550 Q9DB20 P62897 P03888 Q9CR68 Q9CPP6
	aerobic respiration	6	GO:0009060	21	60	288	3159	3.84	2.11749e-08	7.67	P17665 Q9Z2I8 Q8R104 Q9CPQ1 Q9D051 Q8R1I1 P08249 P53395 Q8K2B3 P35486 P09925 Q9CQA3 Q9D855 Q9D2G2 P43024 P43023 P19783 O08749 P12787 P62897 P70404
	ribonucleoside bisphosphate metabolic process	6	GO:0033875	20	65	288	3159	3.38	5.27158e-07	6.28	Q5SWU9 Q9Z2I8 Q9D051 P38060 Q8VCT4 P35486 Q60967 Q9QYR9 Q9D2G2 Q8BWT1 Q8BHC4 P31786 Q8BKZ9 P63030 O08749 Q99J39 E9Q4Z2 Q9CQR4 P50136 Q3ULD5
	monocarboxylic acid metabolic process	6	GO:0032787	39	219	288	3159	1.95	2.50891e-05	4.6	P37040 P50544 Q71RI9 Q61425 Q5SWU9 Q9D051 P42125 Q9JK42 P11152 P52825 Q99MR8 Q8VHY0 Q8VCT4 P35486 Q91VT4 Q9JLZ3 Q9CR21 Q9QYR9 Q8BWT1 Q91Z53 Q9DCW4 Q8BKZ9 Q99LC5 Q8BMS1 Q62059 Q99JY0 Q64442 P63030 O08749 Q99J39 Q9R0Q7 E9Q4Z2 P21550 Q3B7Z2 P45952 Q8BH95 Q9D110 Q3ULD5 Q91ZP3

## Sheet: Table S4
Table S4. KEGG pathway enrichment analysis of the proteomic data.
down_KEGG pathway	Mapping	Background	All Mapping	All Background	Fold Enrichment	Fisher's exact test p value	-log10(p value)	Related proteins
mmu00190 Oxidative phosphorylation	30	100	191	1931	3.03	5.51649e-09	8.26	P17665 Q03265 Q9DCS9 Q9D0M3 Q9CPQ1 P00158 Q8R1I1 Q9CPX8 Q8K2B3 Q7TMF3 Q91YT0 P03921 Q9CQA3 Q9CR21 Q9D855 P56480 Q06185 P43024 P43023 Q9D6J6 P19783 Q9CPQ8 P12787 Q9DB20 Q61387 P62897 P03888 Q9CR68 Q9CPP6 Q9ERS2
mmu05415 Diabetic cardiomyopathy	35	138	191	1931	2.56	3.45578e-08	7.46	P17665 Q03265 Q9DCS9 Q9D0M3 Q9CPQ1 P00158 Q9D051 Q9JK42 Q8R1I1 Q9CPX8 P52825 Q8K2B3 Q7TMF3 P35486 P15208 Q91YT0 Q99KR7 P03921 Q9CQA3 Q9CR21 P18242 Q9D855 P56480 P43024 P43023 Q9D6J6 P19783 P63030 P12787 Q9DB20 Q61387 P03888 Q9CR68 Q9CPP6 Q9ERS2
mmu04714 Thermogenesis	32	130	191	1931	2.49	3.16481e-07	6.5	P17665 Q03265 Q9DCS9 Q9D0M3 P32883 Q9CPQ1 P00158 Q8R1I1 Q9CPX8 P52825 Q8K2B3 Q7TMF3 Q91YT0 P03921 Q9CQA3 Q9CR21 Q9D855 P56480 Q06185 P43024 P43023 Q9D6J6 P19783 Q9CWX2 Q9CPQ8 P12787 Q9DB20 Q61387 P03888 Q9CR68 Q9CPP6 Q9ERS2
mmu04932 Non-alcoholic fatty liver disease	24	82	191	1931	2.96	3.73675e-07	6.43	P17665 Q9DCS9 Q9D0M3 Q9CPQ1 P00158 Q8R1I1 Q9CPX8 Q8K2B3 Q7TMF3 P15208 Q91YT0 Q9CQA3 Q9CR21 Q9D855 P43024 P43023 Q9D6J6 P19783 P12787 Q61387 P62897 Q9CR68 Q9CPP6 Q9ERS2
mmu05208 Chemical carcinogenesis - reactive oxygen species	31	126	191	1931	2.49	5.05218e-07	6.3	P17665 Q03265 Q9DCS9 Q9D0M3 P32883 P09671 Q9CPQ1 P00158 Q8R1I1 Q9CPX8 Q99L20 Q8K2B3 Q7TMF3 Q91YT0 Q99KR7 P03921 Q9CQA3 Q9CR21 Q9D855 P56480 P43024 P43023 Q9D6J6 P19783 P12787 Q9DB20 Q61387 P03888 Q9CR68 Q9CPP6 Q9ERS2
mmu05010 Alzheimer disease	39	186	191	1931	2.12	1.69316e-06	5.77	P17665 Q03265 Q9ERD7 Q9DCS9 Q9D0M3 P32883 Q9CPQ1 P00158 P11152 Q8R1I1 Q9CPX8 P0DP28 Q8K2B3 Q7TMF3 P15208 Q91YT0 Q99KR7 P03921 Q9CQA3 Q9CR21 Q9D855 P56480 P49722 P43024 P43023 O54833 Q60737 Q9D6J6 P19783 O09061 P12787 Q9DB20 Q61387 P62897 P03888 Q9CR68 Q3UMR5 Q9CPP6 Q9ERS2
mmu00280 Valine, leucine and isoleucine degradation	14	39	191	1931	3.63	8.74733e-06	5.06	Q8BWT1 P38060 P53395 Q9EQ20 Q99MR8 Q61425 P50136 Q8BMS1 Q9JLZ3 P45952 Q99JY0 O08749 Q8BH95 Q3ULD5
mmu05012 Parkinson disease	34	163	191	1931	2.11	1.22299e-05	4.91	P17665 Q03265 Q9ERD7 Q9DCS9 Q9D0M3 Q9CPQ1 P00158 Q8R1I1 Q9CPX8 P0DP28 Q8K2B3 Q7TMF3 Q91YT0 Q99KR7 P03921 Q9CQA3 Q9CR21 Q9D855 P56480 P49722 P43024 P43023 Q9D6J6 P19783 O09061 P12787 Q9DB20 Q61387 P62897 P03888 Q9CR68 Q3UMR5 Q9CPP6 Q9ERS2
mmu05020 Prion disease	35	172	191	1931	2.06	1.2236e-05	4.91	P17665 Q03265 Q9ERD7 Q9DCS9 Q9D0M3 Q9CPQ1 P00158 Q8R1I1 Q9CPX8 Q8K2B3 Q7TMF3 Q91YT0 Q99KR7 P03921 Q9CQA3 Q9CR21 Q9D855 P56480 P49722 P43024 P43023 O54833 Q60737 Q9D6J6 P19783 O09061 P12787 Q9DB20 Q61387 P62897 P03888 Q9CR68 Q3UMR5 Q9CPP6 Q9ERS2
mmu05016 Huntington disease	34	167	191	1931	2.06	1.70808e-05	4.77	P17665 Q03265 Q9ERD7 Q9DCS9 Q9D0M3 P08775 P09671 Q9CPQ1 P00158 Q8R1I1 Q9CPX8 Q8K2B3 Q7TMF3 Q91YT0 Q99KR7 P03921 Q9CQA3 Q9CR21 Q9D855 P56480 P49722 P43024 P43023 Q9D6J6 P19783 O09061 P12787 Q9DB20 Q61387 P62897 P03888 Q9CR68 Q9CPP6 Q9ERS2
mmu00640 Propanoate metabolism	10	27	191	1931	3.74	0.000133552	3.87	E9Q4Z2 P53395 Q9EQ20 P50136 Q5SWU9 Q9Z2I8 Q8BMS1 O08749 Q8BH95 Q99J39
mmu04260 Cardiac muscle contraction	14	51	191	1931	2.78	0.000254424	3.59	P12787 P17665 P43024 Q02566 Q61387 Q9D0M3 P43023 Q9D855 P19783 Q9CR68 Q9CPQ1 P00158 Q8R1I1 Q9CPX8
mmu00785 Lipoic acid metabolism	6	12	191	1931	5.05	0.000481912	3.32	P53395 P50136 P35486 O08749 Q9D051 Q9D2G2
mmu00020 Citrate cycle (TCA cycle)	9	26	191	1931	3.5	0.000527776	3.28	Q8K2B3 P35486 Q9Z2I8 Q9CQA3 O08749 Q9D051 P70404 P08249 Q9D2G2
mmu05014 Amyotrophic lateral sclerosis	33	191	191	1931	1.75	0.000790603	3.1	P17665 Q03265 Q9ERD7 Q9DCS9 Q9D0M3 Q9CPQ1 P00158 Q8R1I1 Q9CPX8 Q8R317 Q8K2B3 Q7TMF3 Q91YT0 P03921 Q9CQA3 Q9CR21 Q9D855 P56480 P49722 P43024 P43023 Q9D6J6 P19783 O09061 P12787 Q9DB20 Q61387 P62897 P03888 Q9CR68 Q3UMR5 Q9CPP6 Q9ERS2
mmu05022 Pathways of neurodegeneration - multiple diseases	37	226	191	1931	1.66	0.00121626	2.91	P17665 Q03265 Q9ERD7 Q9DCS9 Q9D0M3 P32883 Q9CPQ1 P00158 Q8R1I1 Q9CPX8 P0DP28 Q8K2B3 Q7TMF3 Q91YT0 Q99KR7 P03921 Q9CQA3 Q9CR21 Q9D855 P56480 P49722 P43024 P43023 O54833 Q60737 Q9D6J6 P19783 O09061 P12787 Q9DB20 Q61387 P62897 P03888 Q9CR68 Q3UMR5 Q9CPP6 Q9ERS2
mmu00071 Fatty acid degradation	9	30	191	1931	3.03	0.00169952	2.77	P52825 Q8BWT1 P50544 Q61425 Q8BMS1 P45952 Q99JY0 Q8BH95 P42125
mmu00062 Fatty acid elongation	6	15	191	1931	4.04	0.00202278	2.69	Q8BWT1 Q61425 Q8BMS1 Q99JY0 Q9QYR9 Q8BH95
mmu00380 Tryptophan metabolism	6	19	191	1931	3.19	0.00782174	2.11	Q71RI9 Q61425 Q8BMS1 O08749 Q8BH95 Q9D2G2
mmu00920 Sulfur metabolism	4	9	191	1931	4.49	0.00784635	2.11	Q8R086 P52196 Q60967 Q9DCM0
mmu03010 Ribosome	18	106	191	1931	1.72	0.0180354	1.74	P14115 P47962 Q9CPR4 P47963 Q9CQE3 Q80ZK0 P62264 Q9JJI8 P99027 Q9D8P4 Q9D7N3 Q9DB15 O35972 Q9DC71 P62717 P62281 Q9CQL4 P62242
mmu05162 Measles	6	26	191	1931	2.33	0.0369913	1.43	P46414 Q8VCF0 P62897 O54833 Q60737 Q3TTA7
mmu00650 Butanoate metabolism	4	14	191	1931	2.89	0.0420215	1.38	Q8BH95 P38060 Q8BMS1 Q61425
mmu00310 Lysine degradation	5	21	191	1931	2.41	0.0491596	1.31	Q61425 Q8BMS1 O08749 Q8BH95 Q9D2G2

## Sheet: Table S5
Table S5. The quantitative phosphoproteomic study of CTL hearts and CK2α^cKO hearts.
Protein accession	Position	Amino acid	cKO/WT Ratio	cKO/WT P value	Regulated Type	Gene name	Localization probability	PEP	Score	Modified sequence	Charge	Mass error [ppm]	CTL1	CTL2	CTL3	cKO1	cKO2	cKO3	Subcellular localization
E0CYV9	1117	T	0.671592	0.00252	Down	---	0.998273	2.12e-06	92.474	GS(0.002)VT(0.998)PEQGLTGPKPR	3	-0.40635	1.16379	1.22568	1.19133	0.813075	0.718075	0.87428	nucleus
E0CYV9	721	T	0.748503	0.0198	Down	---	1	3.3e-06	100.93	HVET(1)PLCFQK	3	0.35064	1.22629	1.15446	1.05749	0.797753	0.803536	0.972169	nucleus
Q9CXJ4	246	S	0.682128	0.00938	Down	Abcb8	0.924015	0.000709169	62.658	LTTDVQEFKS(0.924)S(0.076)FK	3	-0.78503	1.34258	1.13772	1.09754	0.73913	0.814601	0.88664	plasma membrane
Q9CXJ4	491	S	0.825764	0.00228	Down	Abcb8	1	0.000680563	60.157	IVALVGQS(1)GGGK	3	-0.98416	1.13234	1.1008	1.04335	0.91966	0.907781	0.878543	plasma membrane
P70170	737	S	0.303306	0.0175	Down	Abcc9	0.997079	0.00829609	42.639	VYWNNVNES(0.001)EPS(0.997)FEAT(0.002)R	3	1.0879	1.43492	1.80119	1.41824	0.233562	0.684783	0.493292	plasma membrane
P70170	652	S	0.608643	0.000404	Down	Abcc9	0.999989	1.3335e-05	114.76	YHLDS(1)YEQAR	3	-0.02318	1.33016	1.25845	1.21903	0.727184	0.828261	0.76161	plasma membrane
Q6P542	225	S	0.239693	0.000836	Down	Abcf1	1	5.69e-05	74.876	EAEQGS(1)GEEKEEKEGDLK	4	0.8895	1.58624	1.70954	1.57172	0.278846	0.416667	0.471311	nucleus
Q8K4G5	727	S	0.749064	0.0129	Down	Ablim1	0.939479	0.000351081	64.275	YDS(0.007)PLHS(0.939)AS(0.053)HAPSSK	3	1.288	1.11788	1.15055	1.16733	0.746479	0.907	0.920202	nucleus
P41216	230	S	0.827815	0.00474	Down	Acsl1	0.989578	0.000112738	82.01	IIVIMDS(0.99)YGS(0.01)DLVER	2	0.12145	1.15747	1.06174	1.05176	0.895643	0.925447	0.886144	cytoplasm
Q9QZB7	414	S	0.614628	0.0163	Down	Actr10	0.979597	0.00161313	81.525	RAFS(0.98)T(0.02)EK	3	1.9028	1.16972	1.16429	1.48107	0.676966	0.927329	0.741097	cytoplasm
Q9QYC0	586	S	0.793651	0.0117	Down	Add1	1	1.54e-17	176.04	QKGS(1)EENLDETR	2	-0.10309	1.20552	1.10718	1.04732	0.834545	0.900742	0.931754	nucleus
Q8BZI0	97	S	0.720461	0.0449	Down	Afap1l1	0.91485	6.66e-05	89.055	DMS(1)DDGEPS(0.073)KGAS(0.915)PEPT(0.012)K	3	1.2235	1.28275	1.03109	1.20903	0.72686	0.807877	1.00425	nucleus
E9Q394	1526	S	0.539084	0.000678	Down	Akap13	0.99971	0.00300101	67.838	SLS(1)PFRR	3	-0.11801	1.16898	1.24046	1.38836	0.707466	0.711712	0.628415	nucleus
Q8CG76	40	S	0.693481	0.0217	Down	Akr7a2	0.987924	6.05e-06	87.052	AAS(0.988)GAPLRPAT(0.011)VLGT(0.001)MEMGR	3	-0.079026	1.1806	1.33204	0.999077	0.823289	0.879722	0.732768	mitochondria
P07724	551	T	0.769231	0.0462	Down	Alb	1	0.00157029	57.434	KQT(1)ALAELVK	3	-0.10785	1.02646	1.08384	1.28789	0.771399	0.895854	0.946043	extracellular
P05064	39	S	0.669344	0.0255	Down	Aldoa	0.992116	2.13e-08	102.65	GILAADEST(0.008)GS(0.992)IAK	3	0.059167	1.42715	1.08213	1.09091	0.772636	0.722714	0.9139	cytoplasm
P09242	110	S	0.664011	0.000699	Down	Alpl	0.983327	1.99e-07	83.879	TYNTNAQVPDS(0.983)AGT(0.015)AT(0.001)AYLCGVK	3	-0.28702	1.17916	1.28696	1.15181	0.769719	0.789017	0.84292	extracellular
Q02357	1374	T	0.706215	0.0239	Down	Ank1	0.996178	0.000999066	80.96	T(0.996)LT(0.003)PLT(0.001)LR	2	0.031072	1.28597	1.0625	1.10018	0.690011	0.896028	0.849134	nucleus
E9Q4F7	1676	S	0.628931	0.0266	Down	Ankrd11	1	0.00371249	75.197	EVLPAS(1)PR	2	0.37081	1.5036	1.29827	1.10938	0.70014	0.992028	0.767483	nucleus
P59672	903	S	0.75358	0.0066	Down	Anks1a	0.99997	0.000657545	60.55	HDS(1)LPDPGTASR	3	-0.078669	1.10275	1.1339	1.16795	0.883403	0.912766	0.768928	nucleus
O54774	755	S	0.715308	0.00466	Down	Ap3d1	0.890408	6.37e-17	129.43	HS(0.11)S(0.89)LPT(1)ES(1)DEDIAPAQR	2	-0.19331	1.26002	1.03894	1.17091	0.845703	0.804004	0.832264	cytoplasm
O54774	758	T	0.734214	0.00284	Down	Ap3d1	0.999943	6.37e-17	129.43	HS(0.11)S(0.89)LPT(1)ES(1)DEDIAPAQR	2	-0.19331	1.22385	1.05128	1.15605	0.866211	0.827187	0.825848	cytoplasm
Q8R146	187	S	0.749064	0.0154	Down	Apeh	0.938334	5.77e-12	119.8	ALDVS(0.062)AS(0.938)DEEMARPK	3	-0.93468	1.22773	1.11694	1.08896	0.757018	0.926805	0.889105	cytoplasm
P28352	18	S	0.604961	0.00124	Down	Apex1	0.999627	1.36e-23	143.93	AAADDGEEPKS(1)EPETK	3	0.23348	1.14187	1.31504	1.31485	0.734818	0.725106	0.821974	nucleus
Q78IK4	219	S	0.74239	0.0323	Down	Apool	0.964794	0.00736963	54.436	HS(0.035)VS(0.965)LPK	3	0.31544	0.97495	1.22233	1.231	0.796698	0.81295	0.935025	cytoplasm
Q02013	262	S	0.711744	1.79e-06	Down	Aqp1	1	9.83e-59	190.82	VWTSGQVEEYDLDADDINS(1)RVEMKPK	4	-0.66094	1.15644	1.1608	1.18218	0.819215	0.836022	0.835084	plasma membrane
Q9D0L7	43	S	0.314465	0.00322	Down	Armc10	0.999907	5.06e-36	171.05	S(1)AEDLTDGSYDDILNAEQLKK	3	-0.96778	1.99869	1.4257	1.35614	0.382634	0.614181	0.506667	extracellular
Q9D5T0	322	S	0.728863	0.0104	Down	Atad1	1	8.33e-70	207.2	EYVNSTSEES(1)HDEDEIRPVQQQDLHR	4	-0.30822	1.29387	1.17032	1.03187	0.823875	0.840622	0.883608	plasma membrane
Q9Z2A5	166	S	0.711744	0.00236	Down	Ate1	0.982456	0.000116114	71.735	KEGS(0.982)KEFIHPQS(0.018)IEEK	4	-0.43139	1.21209	1.17551	1.1264	0.892137	0.843625	0.764599	cytoplasm,nucleus
Q8VDN2	16	S	0.682128	0.0482	Down	Atp1a1	1	2.4e-16	133.21	YEPAAVS(1)EHGDK	3	0.91113	1.08803	1.16317	1.26353	0.720978	1.02186	0.65412	plasma membrane
O55143	531	S	0.618812	0.000157	Down	Atp2a2	0.948491	0.00097007	59.728	VGS(0.948)T(0.049)KVPMT(0.002)PGVK	3	0.18666	1.27048	1.17032	1.27162	0.753564	0.746298	0.797607	plasma membrane
O55143	338	S	0.807754	0.0221	Down	Atp2a2	0.974024	4.18e-27	159.26	S(0.026)LPS(0.974)VETLGCTSVICSDK	3	-0.96067	1.03554	1.14542	1.13937	0.946029	0.92695	0.808574	plasma membrane
O55143	504	S	0.82713	0.0322	Down	Atp2a2	1	3.86e-11	131.56	SMSVYCTPNKPS(1)R	3	-0.62841	1.20731	1.07371	1.01628	0.858452	0.923988	0.944167	plasma membrane
P56480	312	T	0.66357	0.0179	Down	Atp5f1b	0.99999	3.51e-08	102.89	FT(1)QAGSEVSALLGR	3	0.13616	1.36433	1.20657	1.00582	0.757188	0.88055	0.735294	mitochondria
P56382	16	S	0.738007	0.0157	Down	Atp5f1e	1	0.00531048	86.898	FS(1)QICAK	3	0.43801	1.13531	1.20973	1.19811	0.764815	0.8621	0.98821	mitochondria
P70704	7	T	0.541126	0.0122	Down	Atp8a1	0.961394	0.00156918	90.906	RT(0.961)VS(0.039)EIR	3	0.72027	1.10847	1.34448	1.39511	0.532915	0.776058	0.772962	plasma membrane
O70305	435	S	0.4649	0.000404	Down	Atxn2	0.996214	0.00118254	52.927	VALENDDRS(0.996)EEEKYT(0.004)AVQR	4	1.5411	1.31448	1.31564	1.38861	0.541073	0.673038	0.654562	nucleus
O70305	593	S	0.761035	0.0365	Down	Atxn2	0.999715	0.00807959	51.771	MSSEGPPRMS(1)PK	4	0.23856	1.04123	1.1564	1.16785	0.730559	0.969819	0.861266	nucleus
Q7TQH0	407	S	0.534474	0.0343	Down	Atxn2l	0.981564	0.00671939	45.614	GINGGPS(0.018)RMS(0.982)PK	3	-1.4456	1.256	1.32258	1.28646	0.546065	0.829442	0.689753	nucleus
Q9JLV1	274	S	0.397141	0.00274	Down	Bag3	0.973106	0.0119022	46.069	AAS(0.027)PFRS(0.973)PVR	3	0.33277	1.61009	1.16405	1.5666	0.473306	0.614872	0.635902	nucleus
Q9JLV1	117	S	0.661376	0.0164	Down	Bag3	0.998722	1.78e-05	84.653	QPHLFHAY(0.001)S(0.999)QPGVQR	4	-0.063244	1.02813	1.31661	1.30655	0.874743	0.832408	0.707875	nucleus
O35855	52	S	0.733676	0.00376	Down	Bcat2	1	0.000795019	56.514	KPAPS(1)QALLFGK	3	0.091947	1.26692	1.07613	1.10909	0.841189	0.834021	0.857294	mitochondria
Q8K2F0	262	S	0.707714	0.0339	Down	Brd3	0.800391	0.000170916	72.815	S(0.2)ES(0.8)PPPLSEPK	3	-0.23371	1.22472	1.32524	1.09607	0.903419	0.706538	0.971014	nucleus
P18572	198	S	0.722022	0.00232	Down	Bsg	0.999973	1.19e-18	135.02	YIVDADDRS(1)GEYSCIFLPEPVGR	3	-0.43819	1.23045	1.18804	1.08351	0.882129	0.800578	0.845045	plasma membrane
Q01815	1691	S	0.745156	0.0166	Down	Cacna1c	0.999999	5.27e-19	159.4	EAVSAAS(1)EDDIFRR	3	0.059685	1.06869	1.09017	1.28108	0.808271	0.935522	0.81922	plasma membrane
Q8CC27	510	S	0.55991	0.00222	Down	Cacnb2	0.994667	2.56e-29	174.01	S(0.005)AS(0.995)QAEEEPCLEPVKK	3	0.099757	1.30643	1.47964	1.134	0.726781	0.696214	0.771539	nucleus
Q8CC27	552	S	0.578704	0.00676	Down	Cacnb2	0.963452	3.62e-31	203.78	QET(0.021)FDS(0.963)ET(0.016)QESR	2	-0.026662	1.08288	1.38914	1.364	0.752029	0.820868	0.647628	nucleus
B2RQC6	1859	S	0.812348	0.0384	Down	Cad	1	5.29e-08	104.84	IHRAS(1)DPGLPAEEPK	3	-3.1319	0.97227	1.15701	1.16358	0.938882	0.898305	0.838194	cytoplasm
Q91YS8	324	S	0.618812	0.000739	Down	Camk1	0.786935	1.67e-30	139.82	LQLGT(0.213)S(0.787)QEGQGQTGSHGELLTPTAGGPAAGCCCR	4	-0.99147	1.14516	1.17274	1.31982	0.711694	0.777663	0.761297	cytoplasm
Q6PHZ2	330	S	0.8	0.00546	Down	Camk2d	0.823417	3.2e-59	210.79	KPDGVKES(0.823)T(0.174)ES(0.002)SNTTIEDEDVK	4	-0.0020075	1.06224	1.14676	1.1649	0.933204	0.917166	0.848456	cytoplasm
Q6PHZ2	336	T	0.812348	0.000242	Down	Camk2d	0.962114	1.02e-103	276.3	KPDGVKES(0.784)T(0.199)ES(0.019)S(0.026)NT(0.962)T(0.009)IEDEDVK	4	-1.0836	1.10127	1.13158	1.12262	0.891578	0.93513	0.898649	cytoplasm
Q6PHZ2	333	S	0.825083	0.0138	Down	Camk2d	0.879281	1.66e-07	89.751	KPDGVKES(0.774)T(0.292)ES(0.879)S(0.06)NT(0.944)T(0.051)IEDEDVK	4	-0.25244	1.06013	1.18623	1.08351	0.861568	0.942116	0.944015	cytoplasm
P35564	563	S	0.572738	0.0191	Down	Canx	0.998189	4.17e-50	209.24	SDAEEDGVT(0.002)GS(0.998)QDEEDSKPK	3	-0.22929	1.27115	1.25723	1.28858	0.720314	0.633333	0.831887	endoplasmic reticulum
P35564	553	S	0.645161	0.00608	Down	Canx	1	3.15e-103	265.45	QKS(1)DAEEDGVT(0.05)GS(0.95)QDEEDSKPK	4	-0.085734	1.14985	1.2014	1.29559	0.781158	0.682883	0.888286	endoplasmic reticulum
Q9WVC3	20	S	0.677048	0.0032	Down	Cav2	0.999999	1.4e-58	192.24	ADVQLFMADDAYS(1)HHS(1)GVDYADPEK	3	-0.483	1.24712	1.12197	1.17598	0.741638	0.886102	0.77193	plasma membrane
Q9WVC3	23	S	0.702247	0.00346	Down	Cav2	1	1.4e-58	192.24	ADVQLFMADDAYS(1)HHS(1)GVDYADPEK	3	-0.483	1.20673	1.12556	1.15942	0.746251	0.898642	0.807018	plasma membrane
O54724	169	S	0.49456	0.0199	Down	Cavin1	0.99484	0.000591098	69.229	LPAKLS(0.995)VS(0.005)K	4	0.13978	1.33401	1.34248	1.3271	0.53396	0.744253	0.701446	nucleus
Q63918	293	S	0.812348	0.00198	Down	Cavin2	0.999289	7.86e-11	118.48	VS(0.999)PLS(0.001)FGR	3	0.067016	1.14353	1.10184	1.04821	0.870904	0.914315	0.889353	cytoplasm
A2AMM0	202	S	0.408163	0.036	Down	Cavin4	1	0.00114085	67.385	AFS(1)RENMQK	3	-0.45562	0.990927	1.45285	1.7711	0.531346	0.832645	0.356152	nucleus
P23198	95	S	0.633714	0.04	Down	Cbx3	0.856614	0.000627938	61.87	RKS(0.99)LS(0.857)DS(0.152)ES(0.002)DDSK	4	3.9014	1.23673	1.02863	1.48909	0.64094	0.928846	0.81019	nucleus
Q8BGU5	324	S	0.587199	0.0254	Down	Ccny	0.971117	4.61e-11	120.21	RS(0.971)AS(0.029)ADNLILPR	3	0.35543	1.44071	1.10747	1.26142	0.576419	0.73258	0.927597	nucleus
Q99L43	32	S	0.802568	0.00462	Down	Cds2	0.948056	3.48e-11	136.81	LDGETAS(0.948)DS(0.051)ES(0.001)R	3	-0.11063	1.09681	1.07331	1.17162	0.915385	0.92219	0.845185	plasma membrane
Q9D1P4	139	S	0.67981	0.0303	Down	Chordc1	0.94399	2.61e-06	96.708	LS(0.01)S(0.046)GS(0.944)EEDKKEEDSDEIK	4	-0.69796	1.12873	1.36111	1.11211	0.839373	0.669045	0.939487	cytoplasm
Q922J3	190	T	0.712758	0.0189	Down	Clip1	0.879352	2.94e-17	131.25	T(0.879)AS(0.116)ES(0.005)ISNLSEAGSVK	3	0.18889	1.13857	1.27836	1.11866	0.766507	0.978809	0.775216	nucleus
Q68FD5	394	T	0.733138	0.0143	Down	Cltc	0.999867	2.86e-05	83.573	GILRT(1)PDTIR	3	-0.19881	1.20541	1.17149	1.08802	0.780512	0.967839	0.791016	cytoplasm
Q70KF4	2751	S	0.596303	0.0276	Down	Cmya5	0.993417	1.49e-08	107.72	QKS(0.993)T(0.007)VEESSEEATK	3	0.0609	1.21471	1.42105	1.09563	0.6079	0.952532	0.664442	nucleus
Q70KF4	1860	S	0.646831	0.0313	Down	Cmya5	0.804387	1.27e-17	137.62	KPGTGQLES(0.002)S(0.01)ES(0.804)T(0.183)DLMSEK	3	-0.7335	1.03627	1.46394	1.10603	0.788054	0.876582	0.667302	nucleus
Q70KF4	201	T	0.778816	0.0174	Down	Cmya5	0.993778	4.84e-05	91.317	TAS(0.002)NT(0.994)PPIT(0.004)GAIYK	2	0.26023	1.21078	1.08577	1.06861	0.794798	0.947257	0.878932	nucleus
Q70KF4	769	S	0.788022	0.00848	Down	Cmya5	0.980916	4.59e-29	199.19	ETS(0.019)PS(0.981)PLSPEVEHR	2	0.29847	1.09216	1.19981	1.04678	0.828516	0.89557	0.906578	nucleus
Q70KF4	155	S	0.790514	0.0173	Down	Cmya5	0.982371	3.6e-66	196.7	KRNS(0.982)LES(0.018)QDVLTNQEDGPSISESPVLNIENEK	5	-0.0818	1.01961	1.16667	1.14865	0.839114	0.954641	0.842707	nucleus
P36552	101	S	0.377074	0.0043	Down	Cpox	0.827422	4.82e-08	108.34	S(0.173)PS(0.827)PGRREEDGDELAR	3	-0.32836	1.62722	1.28293	1.4094	0.414327	0.707288	0.507123	nucleus
Q64735	454	S	0.69541	0.0122	Down	Cr1l	1	1.03e-11	113.73	EVGIHLNYKEDS(1)CVR	3	0.87121	1.12525	1.27636	1.13498	0.732283	0.939498	0.787934	nucleus
P23927	21	S	0.575374	0.0338	Down	Cryab	0.999962	4.35e-07	126.09	RPFFPFHSPS(1)R	3	-0.40435	1.63636	1.1566	1.07716	0.592912	0.880317	0.753438	mitochondria
P50462	111	S	0.489237	0.0152	Down	Csrp3	0.983794	8.12e-12	142.45	AATTSNPS(0.016)KFS(0.984)AK	4	0.0083089	1.01259	1.45379	1.5646	0.582846	0.810863	0.577922	nucleus
P50462	95	S	0.652742	0.013	Down	Csrp3	1	3.3e-76	211.25	GIGFGQGAGCLSTDTGEHLGLQFQQS(1)PKPAR	3	-0.2937	1.15215	1.20665	1.27976	0.697856	0.951503	0.726345	nucleus
P50462	117	S	0.739645	0.0323	Down	Csrp3	1	0.00924777	55.261	FGES(1)EKCPR	2	-0.085814	1.10598	1.16096	1.1882	0.729045	1.00582	0.820037	nucleus
P30999	920	S	0.827815	0.0393	Down	Ctnnd1	1	5.01e-13	126.91	S(1)GDLGDMEPLK	3	0.16612	1.04605	1.22393	1.06329	0.856582	0.971541	0.932221	nucleus
Q62018	941	S	0.678887	0.0111	Down	Ctr9	1	2.73e-11	117.21	RKGS(1)GS(1)EQEGEEEEGGER	3	-0.13669	1.32284	1.1345	1.08897	0.781347	0.900529	0.725026	nucleus
Q62018	943	S	0.678887	0.0111	Down	Ctr9	1	2.73e-11	117.21	RKGS(1)GS(1)EQEGEEEEGGER	3	-0.13669	1.32284	1.1345	1.08897	0.781347	0.900529	0.725026	nucleus
Q810A7	185	S	0.520291	0.0105	Down	Ddx42	0.998463	1.2e-37	152.32	YMAENPTAGVVQEEEEDNLEYDS(0.998)DGNPIAPS(0.002)KK	4	0.2335	1.35875	1.3471	1.34806	0.697446	0.788542	0.623377	nucleus
P31001	25	S	0.719424	0.0486	Down	Des	0.999989	8.33e-44	172.74	TFGGAPGFS(1)LGS(0.998)PLS(0.002)SPVFPR	2	-0.087638	1.242	1.19474	1.0508	0.81608	1.00539	0.687736	mitochondria
O54786	8	S	0.819672	0.0443	Down	Dffa	1	0.000265769	63.225	GAS(1)APDPDDVRPLKPCLLR	3	1.5695	1.09158	1.06278	1.13604	0.851201	1.02241	0.822614	nucleus
Q9ESX5	481	S	0.705219	0.0492	Down	Dkc1	0.998395	6.21e-25	154.07	T(0.002)VLES(0.998)GGETGDGDNDTTK	3	-0.32796	1.01434	1.08859	1.41519	0.797456	0.940669	0.743564	cytoplasm
P11531	3677	T	0.529381	0.0191	Down	Dmd	1	0.00356974	53.946	NAPGKPMREDT(1)M	2	-0.14134	1.26827	1.38655	1.28004	0.528431	0.94112	0.613918	nucleus
P11531	2070	S	0.708215	0.0027	Down	Dmd	0.799497	9.63e-06	82.349	KTAALQSAT(0.2)S(0.799)MEK	3	-0.42357	1.1691	1.23193	1.12539	0.768627	0.830116	0.898951	nucleus
O55111	1056	T	0.819672	0.002	Down	Dsg2	0.999571	2.81e-34	161.2	ILT(1)PASTLQSSYQIPSETSITAR	3	1.634	1.08506	1.07463	1.16449	0.910064	0.890438	0.925094	endoplasmic reticulum
E9Q557	55	S	0.370508	0.000841	Down	Dsp	0.999972	0.000312324	109.44	TFYSHS(1)RR	3	-1.3593	1.22789	1.57495	1.60105	0.491756	0.618519	0.521318	nucleus
E9Q557	178	S	0.59312	0.0206	Down	Dsp	0.999979	2.57e-12	117.21	AS(1)S(1)KGAGGYTCQSGSGWDEFTK	3	-0.19356	1.38918	1.25565	1.14136	0.57614	0.909259	0.760659	nucleus
E9Q557	177	S	0.59312	0.0206	Down	Dsp	0.999977	2.57e-12	117.21	AS(1)S(1)KGAGGYTCQSGSGWDEFTK	3	-0.19356	1.38918	1.25565	1.14136	0.57614	0.909259	0.760659	nucleus
E9Q557	2221	S	0.787402	0.00546	Down	Dsp	0.998946	0.00129594	106.62	S(0.001)MS(0.999)FQGIR	2	-0.35114	1.05515	1.15914	1.14031	0.888458	0.925926	0.827519	nucleus
E9Q557	2219	S	0.800641	0.021	Down	Dsp	0.850127	0.0279056	59.265	S(0.85)MS(0.15)FQGIR	2	-0.60541	1.0281	1.23717	1.06387	0.890398	0.913889	0.860465	nucleus
E9Q557	2836	S	0.811688	0.00252	Down	Dsp	0.999998	5.2947e-05	75.91	GLPSPYNMS(1)APGS(1)R	2	-0.51433	1.12695	1.12936	1.06073	0.85645	0.913889	0.921512	nucleus
Q91ZU6	739	S	0.66313	0.00938	Down	Dst	0.99951	0.000292825	71.879	KKS(1)YHAELMR	4	-0.0067997	1.25478	1.16296	1.19246	0.722015	0.941117	0.73161	cytoplasm
Q91ZU6	1381	S	0.723589	0.0121	Down	Dst	0.999796	0.000140098	72.898	AMVESQQKS(1)PVK	4	3.2927	1.11682	1.13057	1.23931	0.732276	0.908629	0.88171	cytoplasm
Q91ZU6	1970	S	0.727273	0.00244	Down	Dst	0.999999	2.5e-13	124.17	QEEGGS(1)DGEEPVTAQSSEQTK	3	-0.71807	1.0715	1.22065	1.17821	0.82556	0.814213	0.884692	cytoplasm
Q9R0P5	3	S	0.784314	0.000499	Down	Dstn	1	0.000142906	79.863	AS(1)GVQVADEVCR	2	0.13185	1.10355	1.13886	1.11553	0.908503	0.882353	0.843248	mitochondria
Q9R0P5	119	S	0.800641	0.0462	Down	Dstn	0.966053	0.00793091	76.221	MIYAS(0.966)S(0.034)K	2	0.29893	0.954635	1.20045	1.17379	0.884473	0.856553	0.924457	mitochondria
Q9D2N4	501	T	0.67981	0.00296	Down	Dtna	0.9927	0.00128721	58.98	VEHEQAS(0.007)QPT(0.993)PEK	3	-1.6058	1.09128	1.2276	1.28808	0.789773	0.873001	0.790087	cytoplasm,nucleus
P42125	266	S	0.818331	0.0197	Down	Eci1	0.813386	0.000190097	73.279	EADIQNFT(0.184)S(0.813)FIS(0.003)K	2	0.71895	1.1	1.0753	1.12454	0.929688	0.809326	0.96028	mitochondria
Q8BH64	468	S	0.716332	0.00742	Down	Ehd2	0.959383	2.66e-37	174.4	YDEIFYNLAPADGKLS(0.959)GS(0.041)K	3	0.43073	1.27811	1.11339	1.1006	0.761341	0.887663	0.852818	nucleus
Q9Z1D1	41	T	0.588235	0.0219	Down	Eif3g	0.968006	0.00018704	62.032	GIPLPT(0.064)GDT(0.968)S(0.968)PEPELLPGDPLPPPK	3	0.35049	1.51449	0.974438	1.35474	0.735265	0.697807	0.828252	nucleus
Q8BGD9	406	S	0.465983	0.00452	Down	Eif4b	1	0.00433231	68.525	ERHPS(1)WR	2	-0.024197	1.19345	1.51293	1.41531	0.521352	0.773475	0.625621	nucleus
Q8BGD9	498	S	0.764526	0.0242	Down	Eif4b	0.920176	1.35e-11	117.55	S(0.271)QS(0.785)S(0.92)DT(0.023)EQPSPTSGGGK	3	-0.0029072	1.04094	1.13578	1.23163	0.772242	0.892546	0.940417	nucleus
Q6NZJ6	1213	T	0.635324	0.0113	Down	Eif4g1	0.815122	5.59e-05	113.61	KAAS(0.185)LT(0.815)EDR	3	1.0339	1.13273	1.1556	1.32726	0.640472	0.872671	0.783484	nucleus
Q62448	507	T	0.771605	0.0309	Down	Eif4g2	0.999836	4.45e-16	144.57	TQT(1)PPLGQTPQLGLK	2	-0.043869	1.10581	1.17811	1.14066	0.754872	0.990128	0.89645	cytoplasm
Q05D44	139	S	0.655738	0.00541	Down	Eif5b	0.996024	1.11e-05	71.295	T(0.012)ARPNS(0.012)EAPLS(0.98)GS(0.996)EDADDSNK	4	0.024317	1.18866	1.25688	1.24655	0.69146	0.841004	0.888446	cytoplasm
Q05D44	114	S	0.685871	0.00102	Down	Eif5b	1	7.92e-31	176.7	T(0.439)S(0.561)FDENDS(1)EELEDKDSK	4	1.17	1.18041	1.24363	1.1966	0.761249	0.85251	0.869522	cytoplasm
Q05D44	108	S	0.805802	0.0363	Down	Eif5b	0.965257	3.07e-36	190.24	KT(0.035)S(0.965)FDENDS(1)EELEDKDSK	4	0.13453	1.06082	1.1998	1.11583	0.807163	0.993724	0.920319	cytoplasm
Q05D44	215	S	0.813008	0.0347	Down	Eif5b	0.998917	2.27e-61	230.24	SVPT(0.001)VDS(0.999)GNEDDDSSFK	3	-0.20792	1.14124	1.17329	1.05207	0.831956	0.891213	1.01394	cytoplasm
P70372	202	S	0.786782	0.0426	Down	Elavl1	0.998977	3.89e-06	90.385	NMALLSQLY(0.001)HS(0.999)PAR	3	-0.5519	1.23324	1.08185	1.04738	0.979778	0.781282	0.884473	nucleus
P21550	362	S	0.809061	0.0274	Down	Eno3	1	4.38e-05	73.805	LAQS(1)NGWGVMVSHR	3	-0.41658	0.990485	1.19574	1.09554	0.858086	0.937563	0.860515	cytoplasm
Q8R0W0	2696	S	0.748503	8.43e-05	Down	Eppk1	1	0.0202245	58.433	VS(1)FPGLR	2	1.0939	1.16616	1.13453	1.17485	0.842584	0.88448	0.874307	nucleus
Q60902	610	S	0.71582	0.0489	Down	Eps15l1	0.987198	3.34e-13	113.15	ALLFS(0.013)NNS(0.987)QELHPDPFQAEDPFK	3	0.55104	1.15337	1.31909	0.983984	0.706501	0.821218	0.946029	nucleus
P70429	367	S	0.743494	0.0369	Down	Evl	1	2.55e-06	96.466	VKPAGS(1)VNDVGLDALDLDR	3	1.3706	0.979981	1.31182	1.17726	0.807692	0.927825	0.843198	nucleus
Q6PGF7	300	S	0.818331	0.0424	Down	Exoc8	1	2.78e-06	80.117	GS(1)NPFEDEDDEELATPEAEEEK	3	-0.11004	1.22447	1.06916	1.04963	0.926056	0.831245	0.978417	nucleus
Q76LL6	751	S	0.823723	0.00164	Down	Fhod3	1	4.83e-17	137.64	GAES(1)QEEPVLELEPEER	2	0.23769	1.07502	1.10693	1.07287	0.910714	0.851738	0.917636	nucleus
Q76LL6	345	S	0.826446	0.0183	Down	Fhod3	0.997338	1.03e-11	120.92	RAS(0.997)MCS(0.003)GGTVGEQQGLDR	3	-0.26903	1.06022	1.09901	1.08603	0.974624	0.823108	0.88469	nucleus
Q76LL6	921	S	0.833333	0.00142	Down	Fhod3	0.999992	6.62e-52	187.72	GAIS(1)PDVESQDKVPDTPPAQLK	4	-1.1991	1.05824	1.11485	1.06478	0.878759	0.891616	0.928295	nucleus
Q8VHX6	2123	S	0.806452	0.0258	Down	Flnc	0.999971	8.39e-06	111.63	HVPGS(1)PFTVK	3	0.49457	1.00821	1.16458	1.18393	0.847409	0.903326	0.956204	cytoplasm
Q8BHD4	368	S	0.578704	0.038	Down	Frmd3	0.998729	0.0093434	56.258	S(0.001)FHS(0.999)LNK	3	0.33732	1.02848	1.52478	1.34635	0.638989	0.974453	0.643432	mitochondria
E9Q8I9	2815	S	0.635324	0.00414	Down	Fry	0.989197	0.000438089	58.349	AT(0.01)FAGGS(0.989)RDGVIT(0.001)CQPGDSEEK	3	0.15057	1.35577	1.29353	1.07193	0.747922	0.807583	0.808531	plasma membrane
E9Q8I9	1991	S	0.691563	0.0231	Down	Fry	0.994986	0.0112288	49.418	S(0.005)FS(0.995)VPKK	3	0.093594	1.07158	1.33147	1.17183	0.721145	0.95545	0.795261	plasma membrane
Q61584	643	S	0.503778	0.000423	Down	Fxr1	0.985805	2.05e-23	183.06	AINGPT(0.001)S(0.014)AS(0.986)GDEIPK	2	0.53977	1.46575	1.40632	1.26425	0.714161	0.633184	0.736842	nucleus
Q61584	435	S	0.688705	0.00596	Down	Fxr1	0.999886	7.33e-28	149.67	RGPNYTSGYGTNSELS(1)NPS(0.999)ET(0.001)ESER	3	0.2612	1.23516	1.26072	1.14035	0.750874	0.818834	0.934441	nucleus
Q61584	438	S	0.715308	0.00882	Down	Fxr1	0.998533	7.33e-28	149.67	RGPNYTSGYGTNSELS(1)NPS(0.999)ET(0.001)ESER	3	0.2612	1.19406	1.24041	1.13816	0.756993	0.84574	0.952909	nucleus
Q8VDC1	416	S	0.474608	9.91e-05	Down	Fyco1	1	4.86e-06	90.707	QQS(1)IKLEQLAK	3	-0.2523	1.38539	1.38008	1.25584	0.592105	0.659784	0.656731	cytoplasm
Q8VDC1	196	S	0.62422	0.0181	Down	Fyco1	1	4.27e-12	124.2	TLATSTSAYMWKPPS(1)R	3	0.79609	0.98999	1.33172	1.32081	0.711538	0.869223	0.692308	cytoplasm
P23242	250	T	0.577367	0.00262	Down	Gja1	0.966421	2.6e-08	110.74	SDPYHAT(0.966)T(0.034)GPLSPSK	3	-0.41313	1.25937	1.43531	1.1682	0.674038	0.818354	0.738372	plasma membrane
P23242	255	S	0.619579	0.0133	Down	Gja1	0.82966	4.95e-13	120.63	SDPYHAT(0.03)T(0.116)GPLS(0.83)PS(0.01)KDCGS(0.014)PK	4	0.056928	1.24375	1.30702	1.21916	0.623077	0.789972	0.922481	plasma membrane
P23242	368	S	0.712758	0.0176	Down	Gja1	0.985884	6.89e-16	121.09	VAAGHELQPLAIVDQRPS(0.477)S(0.542)RAS(0.986)S(0.995)R	3	-0.46189	1.15312	1.36623	1.03262	0.802885	0.854305	0.875	plasma membrane
P23242	364	S	0.722543	0.00906	Down	Gja1	1	1.68e-33	158.91	VAAGHELQPLAIVDQRPS(1)S(1)R	3	-0.4793	1.20208	1.23794	1.09582	0.768269	0.844844	0.940891	plasma membrane
P23242	296	S	0.791139	0.00814	Down	Gja1	1	3.05e-17	152.34	LVTGDRNNS(1)S(1)CR	2	-0.72429	1.10312	1.16996	1.11723	0.818269	0.912015	0.95155	plasma membrane
P23242	365	S	0.793021	0.0301	Down	Gja1	1	1.68e-33	158.91	VAAGHELQPLAIVDQRPS(1)S(1)R	3	-0.4793	1.09167	1.24013	1.05912	0.831731	0.869442	0.987403	plasma membrane
P23242	297	S	0.807754	0.0104	Down	Gja1	1	3.05e-17	145.7	LVTGDRNNS(1)S(1)CR	2	-0.72429	1.08854	1.16118	1.10907	0.832692	0.914853	0.965116	plasma membrane
Q9DCZ1	28	S	0.821018	0.0004	Down	Gmpr	0.957689	2.6e-05	88.42	S(0.042)RS(0.958)EVDLER	2	0.21212	1.0774	1.07094	1.09787	0.907571	0.859716	0.89726	cytoplasm
Q61586	687	S	0.70028	0.0402	Down	Gpam	1	5.51e-59	200.79	KLPELNWRS(1)DEEDEDS(1)DFGEEQR	3	-0.96817	1.03349	1.2213	1.30283	0.69292	0.976496	0.821752	cytoplasm,nucleus
Q61586	694	S	0.788644	0.044	Down	Gpam	1	2.44e-45	182.17	KLPELNWRS(1)DEEDEDS(1)DFGEEQR	3	-0.96817	1.04279	1.1758	1.15686	0.770796	0.995726	0.895267	cytoplasm,nucleus
Q9WV60	25	S	0.728863	0.0466	Down	Gsk3b	0.999199	2.03e-07	85.185	TTSFAESCKPVQQPS(0.001)AFGS(0.999)MK	4	0.28979	0.955239	1.2213	1.25314	0.917515	0.854186	0.728407	cytoplasm
P15626	117	S	0.814996	0.015	Down	Gstm2	0.975037	0.000424957	63.691	IQLAMVCY(0.025)S(0.975)PDFEK	3	-0.18667	1.17161	1.13538	1.02402	0.952813	0.89869	0.862764	cytoplasm
Q8K284	1890	S	0.661376	0.0161	Down	Gtf3c1	1	6.93e-09	73.004	VAAS(1)PRPGAEEQAEAQAPAQLAAPEDADAGGPR	5	-0.1343	1.00868	1.33884	1.34076	0.769231	0.800578	0.870116	nucleus
Q9Z1E4	657	S	0.688705	0.00524	Down	Gys1	1	1.53e-68	244.89	HS(0.5)S(0.5)PHQS(1)EDEEEPRDGPLGEDSER	4	0.15742	1.33094	1.16482	1.09937	0.864754	0.843362	0.768087	nucleus
Q9Z1E4	653	S	0.784929	0.0429	Down	Gys1	0.994091	1.53e-68	244.89	HS(0.006)S(0.994)PHQSEDEEEPR	2	-0.29551	1.30216	1.10653	0.995816	0.900615	0.916905	0.854311	nucleus
P70288	394	S	0.739645	0.048	Down	Hdac2	1	5.05e-46	169.05	MLPHAPGVQMQAIPEDAVHEDS(1)GDEDGEDPDKR	5	-0.41732	1.17891	1.08806	1.23436	0.704446	0.878641	1.00671	cytoplasm
P51859	132	S	0.74129	0.00166	Down	Hdgf	1	7.74e-52	188.44	KGS(1)AEGS(1)S(1)DEEGKLVIDEPAK	4	0.99853	1.11646	1.13188	1.21871	0.851562	0.816379	0.902184	nucleus
P51859	133	S	0.74129	0.00166	Down	Hdgf	1	7.74e-52	188.44	KGS(1)AEGS(1)S(1)DEEGKLVIDEPAK	4	0.99853	1.11646	1.13188	1.21871	0.851562	0.816379	0.902184	nucleus
P51859	165	S	0.75188	0.00358	Down	Hdgf	1	5.64e-10	115.68	RAGDVLEDS(1)PK	4	-0.0067543	1.12512	1.08723	1.23451	0.875	0.819828	0.896486	nucleus
Q8VDJ3	31	S	0.814996	0.0124	Down	Hdlbp	0.994473	4.32e-12	122.94	VAT(0.006)LNS(0.994)EEENDPPTYK	3	-0.013618	1.04481	1.16308	1.13818	0.886364	0.971341	0.869863	cytoplasm
Q69ZR2	633	S	0.664894	0.000144	Down	Hectd1	0.835843	2.61e-10	96.368	VSALAGPS(0.162)S(0.836)DDENEEES(0.002)KPEKEDEPQEDAK	5	0.098907	1.25192	1.21203	1.18087	0.770833	0.833022	0.819039	nucleus
P17710	393	S	0.645995	0.00218	Down	Hk1	0.850525	6.13e-08	99.6	FT(0.013)T(0.136)S(0.851)DVAAIETDKEGVQNAK	3	-0.48919	1.18402	1.18803	1.32265	0.738117	0.875123	0.77308	cytoplasm
P17710	928	S	0.789266	0.0191	Down	Hk1	1	0.0205284	41.876	LHPHFS(1)R	3	-0.014462	1.23344	1.09936	1.0453	0.869525	0.840708	0.955134	cytoplasm
Q9Z204	241	S	0.735294	0.01	Down	Hnrnpc	1	9.77e-17	145.88	NEKS(1)EEEQSSASVK	3	0.45905	1.26603	1.02319	1.19102	0.853759	0.880153	0.825885	nucleus
Q921F4	37	S	0.616903	0.0129	Down	Hnrnpll	0.999996	1.83e-24	151.06	LKTEEGEIVYS(1)AEESENR	3	-0.017894	1.27492	1.17031	1.18371	0.589301	0.807613	0.841945	cytoplasm
P11499	255	S	0.755287	9.91e-05	Down	Hsp90ab1	1	1.27e-103	275.41	IEDVGS(1)DEEDDS(1)GKDKK	3	0.17982	1.13211	1.11143	1.15737	0.84127	0.847423	0.879242	cytoplasm
P11499	261	S	0.805802	1.98e-05	Down	Hsp90ab1	1	1.64e-29	173.55	IEDVGS(1)DEEDDS(1)GKDKK	3	0.17982	1.12247	1.09537	1.09064	0.885714	0.887629	0.892216	cytoplasm
Q9JK92	24	S	0.729927	0.0321	Down	Hspb8	0.999904	6.85e-07	97.45	DPFRDS(1)PLSSR	3	0.45943	1.15525	1.34024	0.977819	0.801786	0.883477	0.849632	nucleus
Q61699	810	S	0.430293	0.00566	Down	Hsph1	1	0.00212764	69.261	IES(1)PKLER	2	-0.076307	1.51676	1.202	1.33457	0.43129	0.696512	0.616255	cytoplasm
Q8BGC0	724	S	0.557103	0.00198	Down	Htatsf1	1	2.7e-23	176.94	LFDDS(1)DER	2	-0.33307	1.28169	1.43014	1.18377	0.715116	0.652257	0.802817	nucleus
Q7TMY8	1907	S	0.721501	0.0128	Down	Huwe1	0.996737	4.56e-09	110.84	GSGT(0.003)AS(0.997)DDEFENLR	2	-0.037616	1.11315	1.12578	1.22677	0.88523	0.719927	0.894587	plasma membrane
Q9D6R2	109	S	0.788022	0.00868	Down	Idh3a	0.999994	7.38e-06	93.381	TPIAAGHPS(1)MNLLLR	3	-0.33844	1.14877	1.09759	1.1001	0.93558	0.798867	0.902932	cytoplasm
Q8CAQ8	583	S	0.788022	0.00282	Down	Immt	0.919339	4.84e-08	106.42	T(0.04)S(0.04)S(0.919)AEMPTIPLGSAVEAIR	2	0.86202	1.06747	1.09586	1.18373	0.875377	0.91001	0.85285	mitochondria
Q8K3X4	638	S	0.611247	0.00818	Down	Irf2bpl	0.960622	2.88e-16	131.31	NSS(0.038)S(0.961)PVS(0.001)PASVPGQR	2	0.13607	1.22919	1.51852	1.16934	0.843034	0.704755	0.846596	mitochondria
Q8K3X4	636	S	0.68918	0.0379	Down	Irf2bpl	0.818621	0.00347735	46.862	RNS(0.819)S(0.12)S(0.06)PVS(0.001)PASVPGQR	3	-0.40612	1.27262	1.24868	1.17923	1.03439	0.671779	0.844135	mitochondria
Q8K3X4	641	S	0.68918	0.0379	Down	Irf2bpl	0.890456	0.00347735	46.862	RNS(0.707)S(0.384)S(0.913)PVS(0.89)PAS(0.106)VPGQR	3	0.096552	1.27262	1.24868	1.17923	1.03439	0.671779	0.844135	mitochondria
Q8K3X4	526	S	0.739645	0.0392	Down	Irf2bpl	0.999465	2.2e-17	147.28	KAS(0.999)PEPPDS(0.001)AESALK	3	-0.32625	1.09771	1.3664	1.09889	0.953263	0.764571	0.917145	mitochondria
Q8K3X4	195	S	0.753012	0.0071	Down	Irf2bpl	0.995527	3.75e-28	144.2	PAPEEGPPELNRQS(0.996)PNS(0.003)S(0.001)S(0.001)AATSVASR	3	0.17203	1.14355	1.26455	1.11001	0.947972	0.873466	0.826907	mitochondria
P70671	123	S	0.713267	0.0465	Down	Irf3	0.991522	0.00104311	58.98	DFVHLGAS(0.992)PDT(0.008)NGK	3	-2.3049	1.21022	1.1246	1.29404	0.732658	0.785832	1.06949	cytoplasm
Q9D924	69	T	0.606061	0.00288	Down	Isca1	0.889051	2.35e-05	85.855	T(0.889)KGDS(0.111)DEEVIQDGVR	3	0.43816	1.22233	1.19804	1.2734	0.856237	0.719823	0.661972	mitochondria
Q9ET78	621	T	0.486145	0.0199	Down	Jph2	1	4.79e-09	101.53	QAT(1)LEPKPIVPK	3	0.94194	0.955796	1.73442	1.28	0.557097	0.688689	0.683943	peroxisome
O35071	1089	S	0.42735	0.00254	Down	Kif1c	1	0.0129023	49.448	QRS(1)APDLK	3	0.83939	1.40493	1.17608	1.71413	0.655566	0.538789	0.640787	nucleus
Q61768	945	S	0.722543	0.0184	Down	Kif5b	1	1.71e-05	86.488	GGGS(1)FVQNNQPVGLR	3	0.33801	1.03904	1.19212	1.23093	0.912651	0.728762	0.859926	cytoplasm,nucleus
O35344	56	S	0.475737	0.00716	Down	Kpna3	1	1.38e-05	88.573	NVPQEES(1)LEDS(1)DVDADFK	4	-0.171	1.1319	1.59676	1.30676	0.528704	0.767914	0.623446	cytoplasm
O35344	60	S	0.649773	0.00194	Down	Kpna3	1	4.18e-43	207.64	NVPQEES(1)LEDS(1)DVDADFK	4	-0.171	1.15337	1.23607	1.22301	0.721296	0.869519	0.756661	cytoplasm
Q6ZQ58	604	S	0.4914	0.00166	Down	Larp1	0.999907	1.61e-25	143.47	KNTFTAWS(1)EEDS(1)DYEIDDRDVNK	4	-0.40175	1.40838	1.35333	1.24327	0.555444	0.660305	0.752212	nucleus
Q6ZQ58	608	S	0.4914	0.00166	Down	Larp1	1	1.61e-25	143.47	KNTFTAWS(1)EEDS(1)DYEIDDRDVNK	4	-0.40175	1.40838	1.35333	1.24327	0.555444	0.660305	0.752212	nucleus
Q6DVA0	507	S	0.698812	0.0399	Down	Lemd2	0.996677	0.000144995	80.361	WTKPSS(0.001)FS(0.997)DS(0.002)ER	2	0.50996	1.15767	1.05217	1.35056	0.775926	0.991706	0.720971	plasma membrane
Q3UH68	215	T	0.728332	0.0119	Down	Limch1	0.961544	7.87e-11	116.06	S(0.039)RQT(0.962)PS(0.999)PDVVLR	3	1.9918	1.16773	1.07661	1.26151	0.836502	0.775701	0.94141	nucleus
Q3UH68	217	S	0.780031	0.0109	Down	Limch1	0.999157	7.87e-11	116.06	S(0.039)RQT(0.962)PS(0.999)PDVVLR	3	1.9918	1.18365	1.06027	1.15795	0.842205	0.847664	0.96425	nucleus
P48678	307	S	0.744602	0.0225	Down	Lmna	0.999855	4.99e-06	83.54	IDSLSAQLS(1)QLQK	3	0.015383	1.16667	1.08966	1.22655	0.812099	0.997988	0.783256	nucleus
Q8BVA4	135	S	0.69541	0.0329	Down	Lmod1	0.830832	1.12e-09	117.48	S(0.169)FS(0.831)RDREEADGR	2	-0.16111	1.10144	1.41082	1.09746	0.776794	0.764651	0.969623	nucleus
Q3UHZ5	59	T	0.795545	0.0324	Down	Lmod2	0.954407	2.73e-09	104.76	SLT(0.044)EKT(0.954)PT(0.001)GNFSR	3	-0.0070072	1.19319	1.17925	0.993789	0.880079	0.958078	0.840622	cytoplasm
Q63932	394	S	0.683527	0.0415	Down	Map2k2	0.80878	0.00290883	54.259	LKQPS(0.809)T(0.19)PT(0.001)R	4	-0.12662	1.20355	1.17213	1.17317	0.716757	0.770217	0.939481	mitochondria
Q63932	395	T	0.755858	0.0143	Down	Map2k2	0.931122	0.000285729	78.903	LKQPS(0.062)T(0.931)PT(0.007)R	2	0.09542	1.1662	1.03176	1.20721	0.785946	0.927022	0.861671	mitochondria
P27546	506	S	0.796178	0.00168	Down	Map4	0.999965	1.51e-24	147	VAEFNNVTPLS(1)EEEVTSVK	3	-0.53283	1.12369	1.14127	1.08641	0.855166	0.877698	0.935694	nucleus
P97820	606	S	0.609385	0.0462	Down	Map4k4	0.974035	0.000147902	111.86	S(0.026)DS(0.974)DEVPPR	2	-0.42443	1.36629	1.1234	1.4407	0.585771	1.03519	0.774663	nucleus
Q8R001	221	S	0.579374	0.0289	Down	Mapre2	0.767459	1.7e-05	91.166	PGS(0.005)T(0.017)PS(0.012)RPS(0.767)S(0.198)AK	2	1.0384	1.09381	1.21283	1.49284	0.622351	0.950888	0.62793	cytoplasm
P10637	473	T	0.728332	0.0107	Down	Mapt	0.999503	1.29e-07	102.98	T(1)PPGSGEPPK	3	-3.9307	1.21546	1.10233	1.11791	0.806636	0.93922	0.757339	nucleus
P14152	111	S	0.755287	0.00198	Down	Mdh1	0.999728	0.000116589	78.615	S(1)QGTALEK	2	0.087225	1.1294	1.11591	1.21333	0.821357	0.894549	0.897059	cytoplasm
P14152	139	T	0.759878	0.0108	Down	Mdh1	0.87965	0.000512287	63.937	VIVVGNPANT(0.002)NCLT(0.88)AS(0.118)K	3	0.26372	1.11387	1.21075	1.13231	0.806387	0.848079	0.972689	cytoplasm
Q8CFN5	396	S	0.573394	0.000998	Down	Mef2c	0.999369	0.000280379	75.589	S(0.001)EPVS(0.999)PPRDR	3	-0.38817	1.31781	1.43618	1.26901	0.695518	0.835944	0.775044	nucleus
Q8CFN5	222	S	0.628931	0.0049	Down	Mef2c	1	6.94e-16	130.46	NS(1)PGLLVSPGNLNK	2	0.071821	1.3589	1.29492	1.21754	0.692427	0.859027	0.883128	nucleus
Q8CFN5	240	S	0.639386	0.0103	Down	Mef2c	1	1.48e-06	94.059	S(1)PPPMNLGMNNR	2	-1.2699	1.51918	1.19579	1.13333	0.825348	0.769167	0.866432	nucleus
Q6PCP5	131	S	0.751315	0.031	Down	Mff	1	1.14e-05	119.96	ERS(1)MS(1)ENAVR	3	-0.1458	0.959651	1.18381	1.24824	0.880071	0.869833	0.798202	nucleus
Q9ERV1	139	S	0.675676	0.00978	Down	Mkrn2	0.926831	3.89e-09	89.145	VNNPGGCSDPQT(0.073)S(0.927)PEMKPHS(0.001)YLDAIR	4	-0.011091	1.33015	1.14716	1.09658	0.767584	0.741412	0.90507	nucleus
Q9ERV1	365	S	0.816993	0.0458	Down	Mkrn2	0.969533	9.11e-06	89.507	KQLS(0.97)S(0.03)EGTVR	2	0.24229	1.07749	1.00089	1.20724	0.848114	0.975191	0.86192	nucleus
Q5FW52	11	S	0.753012	0.0123	Down	Mlip	0.975481	0.000340829	103.26	HEPGS(0.025)S(0.975)LK	3	-0.071174	1.07566	1.07221	1.2253	0.865071	0.905482	0.768849	nucleus
Q920Q6	279	S	0.708717	0.00662	Down	Msi2	0.997375	4.52e-22	140.79	GSVLNSYSAQPNFGAPAS(0.997)PAGS(0.003)NPAR	3	-0.022396	1.08539	1.26885	1.16992	0.774676	0.912844	0.811	nucleus
Q80WJ7	297	S	0.69735	0.0091	Down	Mtdh	0.999983	1.04e-24	148.1	LSSQLS(1)EEK	2	-0.38379	1.20624	1.2333	1.12297	0.729245	0.934762	0.820896	cytoplasm
Q9CWE0	235	S	0.809717	0.0051	Down	Mtfr1l	0.997218	9.86e-18	178.68	AS(0.003)S(0.997)FADMMGILK	2	-1.0608	1.07034	1.08555	1.14947	0.898696	0.93617	0.841312	cytoplasm
O88441	240	S	0.609756	0.0305	Down	Mtx2	0.99998	2.6e-05	110.25	NYS(1)NLLAFCR	2	-0.27098	1.41143	1.16795	1.13584	0.630316	0.65709	0.977401	cytoplasm
O70468	18	S	0.754148	0.0045	Down	Mybpc3	0.929231	0.00391683	46.543	S(0.929)AEVT(0.07)AGS(0.001)AAVFEAETER	3	0.25084	1.13258	1.09958	1.20603	0.93586	0.821357	0.835878	cytoplasm
O70468	1143	S	0.766871	0.0061	Down	Mybpc3	0.801087	4.61e-05	79.346	VFSHNMVGS(0.801)S(0.199)DK	3	-1.7031	1.13155	1.10273	1.18392	0.868805	0.806387	0.945611	cytoplasm
O08638	8	S	0.525762	0.00492	Down	Myh11	1	8.7e-17	147.08	GQLS(1)DDEKFLFVDK	4	0.91771	1.40405	1.18945	1.34916	0.554978	0.754228	0.763905	nucleus
Q5SX39	1144	S	0.308071	0.004	Down	Myh4	0.999981	1.44e-31	204.26	SDLS(1)RELEEISER	2	-0.27529	2.66986	1.6544	2.10981	0.492503	0.698113	0.791347	cytoplasm,nucleus
Q5SX39	1303	S	0.336022	0.00522	Down	Myh4	1	0.0172503	44.543	DAMVS(1)QLS(1)R	2	1.4341	2.47608	1.6016	2.08411	0.528258	0.649196	0.893231	cytoplasm,nucleus
Q5SX39	1306	S	0.336022	0.00522	Down	Myh4	1	0.0172503	44.543	DAMVS(1)QLS(1)R	2	1.4341	2.47608	1.6016	2.08411	0.528258	0.649196	0.893231	cytoplasm,nucleus
Q02566	1129	T	0.712758	0.039	Down	Myh6	1	4.54e-06	96.143	IEELEEELEAERT(1)AR	3	-0.33571	1.09497	1.23787	1.11027	0.654699	0.939037	0.860041	nucleus
Q91Z83	648	S	0.455581	0.00124	Down	Myh7	0.945437	3.68e-09	101.53	GSSFQT(0.055)VS(0.945)ALHR	3	0.37281	1.62016	1.38606	1.68643	0.620182	0.709845	0.807419	cytoplasm
Q91Z83	646	T	0.498256	0.00106	Down	Myh7	0.99317	5.84e-06	97.291	GSSFQT(0.993)VS(0.007)ALHR	3	0.96271	1.46202	1.36059	1.65055	0.66363	0.815692	0.749803	cytoplasm
Q91Z83	643	S	0.520291	0.00456	Down	Myh7	0.971171	2.43e-11	116.78	GS(0.028)S(0.971)FQTVSALHR	2	0.023971	1.60155	1.19169	1.6131	0.691661	0.773501	0.827151	cytoplasm
Q91Z83	642	S	0.566572	0.00242	Down	Myh7	0.793282	3.41e-11	127.83	KGS(0.793)S(0.207)FQTVSALHR	3	0.94521	1.34729	1.33914	1.5117	0.684653	0.813472	0.880032	cytoplasm
Q91Z83	1269	S	0.690131	0.00108	Down	Myh7	0.99996	0.00453035	63.602	S(1)VNDLTSQR	2	-1.6059	1.33953	1.20107	1.20905	0.873861	0.894152	0.820047	cytoplasm
P51667	113	S	0.616903	0.000997	Down	Myl2	1	0.00100861	62.287	VFDPEGKGS(1)LK	3	-0.050558	1.28116	1.29918	1.12475	0.722222	0.806186	0.757517	cytoplasm
Q9JMH9	1970	S	0.777605	0.0279	Down	Myo18a	1	9.57e-69	241.82	NKLEGDS(1)DVDS(1)ELEDRVDGVK	3	-0.22356	1.03839	1.26755	1.04485	0.876161	0.814577	0.914226	nucleus
Q62234	216	T	0.526593	0.00516	Down	Myom1	1	1.13e-06	101.65	EET(1)FEKK	2	0.28573	1.11975	1.36117	1.48545	0.598678	0.788665	0.700772	nucleus
Q62234	367	S	0.535619	0.00404	Down	Myom1	0.999966	2.96e-17	132.83	GGVS(1)MPLSFAVTPYGYASK	3	-1.3716	1.45378	1.38413	1.11642	0.64967	0.802113	0.666023	nucleus
Q9JIF9	208	S	0.601323	0.0281	Down	Myot	0.995458	1.06e-14	108.86	LLGPQNAAAVFQAQNS(0.005)DVQDS(0.995)PQHNPEQAR	4	-0.3895	1.11017	1.51695	1.35936	0.669525	0.725671	1.00164	cytoplasm
Q9JJW5	227	S	0.789889	0.0069	Down	Myoz2	1	1.61e-05	88.282	FLAFANPLS(1)GR	3	-0.54551	1.0422	1.16142	1.14066	0.839161	0.93416	0.867398	cytoplasm
P70670	494	S	0.710732	0.0392	Down	Naca	0.999892	1.01e-20	129.35	NLPISALVNVGAPVS(1)PAQAGLPTR	3	0.90228	1.0062	1.3457	1.14227	0.783546	0.74645	0.953555	nucleus
P70670	1517	T	0.757002	0.000359	Down	Naca	0.999968	9.47e-06	85.469	VTTVPPEKPAT(1)PQK	4	0.18213	1.11983	1.16406	1.12887	0.898139	0.8357	0.849289	nucleus
P70670	1476	T	0.78125	0.0106	Down	Naca	1	0.00740467	61.235	QVPLT(1)PS(1)PK	3	0.59368	1.03719	1.13477	1.19485	0.882468	0.820487	0.927014	nucleus
Q99KQ4	472	S	0.434405	0.000621	Down	Nampt	0.98896	1.93e-05	86.911	S(0.011)YS(0.989)FDEVRK	3	-0.75452	1.45317	1.34106	1.18083	0.509781	0.594089	0.623188	cytoplasm
P13595	774	S	0.800641	0.0271	Down	Ncam1	1	6.07e-05	79.467	DES(1)KEPIVEVR	3	-0.37726	1.15335	1.0178	1.14654	0.838095	0.978764	0.839919	extracellular
Q62433	333	S	0.651466	0.0409	Down	Ndrg1	0.917533	1.04e-18	165.16	T(0.021)AS(0.068)GS(0.891)S(0.918)VT(0.06)S(0.042)LEGTR	2	1.2681	0.946378	1.39259	1.40651	0.736891	0.841689	0.862038	cytoplasm,nucleus
Q62433	332	S	0.673401	0.0424	Down	Ndrg1	0.890977	8.54e-12	115.83	T(0.021)AS(0.068)GS(0.891)S(0.918)VT(0.06)S(0.042)LEGTR	2	1.2681	0.965193	1.39259	1.33052	0.735051	0.835532	0.913436	cytoplasm,nucleus
Q62433	330	S	0.688705	0.0236	Down	Ndrg1	0.98634	6.74e-07	97.183	S(0.497)RT(0.504)AS(0.986)GS(0.011)S(0.002)VTSLEGTR	3	-0.29179	1.01035	1.41358	1.21351	0.807728	0.890062	0.807935	cytoplasm,nucleus
Q62433	328	T	0.755287	0.0444	Down	Ndrg1	0.947851	4.6e-05	94.019	S(0.058)RT(0.948)AS(0.829)GS(0.121)S(0.031)VT(0.011)S(0.003)LEGTR	2	-0.19326	0.9746	1.32346	1.18577	0.875805	0.924362	0.83138	cytoplasm,nucleus
Q9QYG0	344	S	0.581058	0.00552	Down	Ndrg2	0.879771	1.21e-07	112.13	TASLT(0.003)S(0.004)AAS(0.984)IDGS(0.129)RS(0.88)R	2	1.7989	1.09246	1.44717	1.26162	0.737561	0.807477	0.663327	nucleus
Q9QYG0	338	S	0.833333	0.0152	Down	Ndrg2	0.999938	4.3e-19	168.68	TASLTSAAS(1)IDGSR	2	-0.16774	1.04925	1.14301	1.09091	0.96878	0.851402	0.916834	nucleus
P46935	287	T	0.549753	0.0112	Down	Nedd4	0.999953	5.49e-35	169.44	RPSPDDDLT(1)DEDNDDMQLQAQR	3	-0.13095	1.21166	1.30399	1.38571	0.590953	0.911178	0.642785	cytoplasm
Q6P5H2	728	S	0.680735	0.0461	Down	Nes	0.999938	2.71e-36	191.41	ERQES(1)LKSPEEEDQQAFR	4	0.16552	1.15784	1.24327	1.14539	0.625227	1.01039	0.77903	nucleus
Q7TPW1	501	T	0.716332	0.00102	Down	Nexn	0.942121	3.69e-36	158.94	KREDEEEEEGSIVNGS(0.991)T(0.942)T(0.067)EDEEQTR	4	-0.069978	1.10863	1.22	1.20344	0.885427	0.818653	0.825743	cytoplasm
Q7TPW1	500	S	0.801925	0.00266	Down	Nexn	0.991201	5.69e-36	157.08	KREDEEEEEGSIVNGS(0.991)T(0.942)T(0.067)EDEEQTR	4	-0.069978	1.09036	1.16095	1.11625	0.949749	0.884974	0.866337	cytoplasm
Q7TPW1	495	S	0.814996	0.0327	Down	Nexn	1	1.03e-45	183.49	KREDEEEEEGS(1)IVNGS(0.968)T(0.838)T(0.193)EDEEQTR	4	0.23387	0.981726	1.1819	1.17869	0.892462	0.929534	0.90297	cytoplasm
Q7TPW1	244	S	0.819672	0.0403	Down	Nexn	1	1.04e-05	110.44	LKLS(1)FEEIER	3	-0.13256	1.03959	1.2381	1.05274	0.855276	0.91399	0.961386	cytoplasm
Q02780	310	S	0.831947	0.0018	Down	Nfia	1	7.99e-129	296.17	SVEDEMDS(1)PGEEPFYTGQGR	2	-0.19567	1.10265	1.10532	1.08316	0.892554	0.887931	0.957249	nucleus
P70257	361	S	0.617665	0.00784	Down	Nfix	0.999958	1.44e-05	77.657	MAFTHHPLPVLAGVRPGS(1)PR	4	-0.19647	1.09362	1.48286	1.29219	0.856637	0.75	0.783615	nucleus
P70257	288	S	0.735835	0.0161	Down	Nfix	0.999997	2.31e-18	135.68	S(0.983)IDDS(0.017)EMES(1)PVDDVFYPGTGR	3	0.35893	1.11728	1.30571	1.14043	0.847788	0.79886	0.975957	nucleus
Q80TM9	545	S	0.711238	0.0481	Down	Nisch	0.99326	0.00298773	45.079	ACS(0.995)DS(0.993)LES(0.011)IPAGQVASDDLR	3	-0.56723	1.4098	1.13129	0.981445	0.842271	0.755802	0.907923	plasma membrane
Q01768	44	S	0.589971	0.0175	Down	Nme2	1	0.00181099	59.116	FLRAS(1)EEHLK	3	-0.16371	1.28377	1.27339	1.27876	0.675972	0.72711	0.860393	cytoplasm
Q9D6Z1	536	S	0.713267	0.00234	Down	Nop56	1	1.05e-50	216.32	EEVAS(1)EPEEAASPTTPK	2	0.18975	1.20269	1.28094	1.09528	0.821429	0.868421	0.863501	nucleus
Q9CZ44	99	S	0.677507	0.00328	Down	Nsfl1c	0.999928	0.0338572	49.06	FYAGGS(1)ER	2	0.75289	1.16077	1.32588	1.15269	0.755489	0.866543	0.843782	nucleus
Q9CZ44	176	S	0.830565	0.0131	Down	Nsfl1c	1	6.6e-11	120.52	RRHS(1)GQDVHVVLK	3	-0.7243	1.1597	1.11928	1.06387	0.916168	0.873031	0.987667	nucleus
O35685	108	T	0.713267	0.00382	Down	Nudc	1	0.0017206	119.39	ELT(1)DEEAER	2	-0.34538	1.23077	1.0674	1.2004	0.775862	0.866416	0.853734	cytoplasm
Q8BH74	87	S	0.694444	0.0351	Down	Nup107	0.999454	3.91e-18	140.32	HPDISYILGT(0.001)EGRS(0.999)PR	3	0.2011	1.07482	1.27104	1.22958	0.712644	1.01149	0.759459	cytoplasm
A2AAJ9	3321	S	0.287687	0.00338	Down	Obscn	0.999344	1.26e-36	196.1	AS(0.999)LKDS(0.001)GEYTCETEASK	3	-0.33887	1.61601	1.44625	1.6203	0.289216	0.507404	0.550495	nucleus
A2AAJ9	6518	T	0.59988	0.0025	Down	Obscn	0.971093	3.63e-18	139.64	LQVPGGDS(0.998)DEET(0.017)KT(0.971)PS(0.501)AS(0.513)PR	3	-0.044724	1.20061	1.26471	1.29645	0.64902	0.826259	0.781188	nucleus
A2AAJ9	5754	S	0.700771	0.0153	Down	Obscn	0.998843	4.49e-26	170.22	TGEADLSHT(0.064)S(0.937)S(0.999)DDESR	2	0.079797	1.14488	1.18966	1.21015	0.694118	0.856861	0.932673	nucleus
A2AAJ9	4960	S	0.779423	0.0246	Down	Obscn	1	5.27e-06	100.22	KGS(1)LQLFPCAK	4	-0.62678	1.09017	1.16937	1.12893	0.780392	0.86772	0.992079	nucleus
A2AAJ9	5753	S	0.783085	0.0189	Down	Obscn	0.936965	2.27e-41	202.16	TGEADLSHT(0.064)S(0.937)S(0.999)DDESR	2	0.079797	1.10233	1.12576	1.14924	0.788235	0.984205	0.871287	nucleus
A2AAJ9	6512	S	0.809061	0.0161	Down	Obscn	0.99999	1.88e-69	240.43	LQVPGGDS(1)DEETK	2	-0.061154	1.11145	1.11562	1.10355	0.862745	0.887463	0.945545	nucleus
Q99JB8	354	S	0.710227	0.0162	Down	Pacsin3	0.997735	2.31e-75	208.29	DGTAPPPQSPSSPGSGQDEDWS(0.998)DEES(0.002)PRK	4	0.90024	1.10412	1.26904	1.11701	0.72158	0.932731	0.824701	nucleus
Q9ET54	52	S	0.59453	0.000577	Down	Palld	0.994013	1.53e-16	136.35	AIDS(0.994)S(0.972)ET(0.034)EDFDSEK	3	0.12119	1.29706	1.17221	1.29671	0.803962	0.733871	0.701673	nucleus
Q9ET54	1009	S	0.728863	0.00222	Down	Palld	0.948559	6.45e-32	151.67	S(0.051)PVDES(0.949)GDEVQDPDVPVENATAPFFEMK	3	-0.020384	1.10588	1.17825	1.18994	0.819604	0.802419	0.910781	nucleus
Q9ET54	53	S	0.753012	1.53e-05	Down	Palld	0.97165	7.33e-118	293.77	AIDS(0.994)S(0.972)ET(0.034)EDFDSEK	3	0.12119	1.14608	1.13595	1.14579	0.860271	0.845766	0.875465	nucleus
Q9JHU2	252	S	0.408497	0.0013	Down	Palmd	0.786077	1.48e-33	164.31	NS(0.015)KS(0.786)PT(0.199)EYHEPVYANPFCR	3	-0.43794	1.52899	1.40882	1.30198	0.469744	0.599379	0.663138	nucleus
Q9JHU2	320	T	0.753012	0.0228	Down	Palmd	0.812143	7.42e-08	104.23	RS(0.001)NGPT(0.005)HT(0.812)S(0.163)PT(0.019)RPTPQPR	4	-0.095902	1.15424	1.22946	1.03951	0.755897	0.917184	0.904716	nucleus
Q9JHU2	498	S	0.754717	0.0141	Down	Palmd	0.999969	6.72e-06	93.92	AEVRPYENTNHKS(1)PHK	5	-0.24724	1.22153	1.10621	1.09595	0.768205	0.936853	0.879692	nucleus
Q3TVI8	143	S	0.699301	0.00962	Down	Pbxip1	0.992788	3.44e-144	316.33	CSS(0.993)S(0.007)DDDTDVDVEGLR	2	-0.45874	1.13128	1.08545	1.22378	0.881238	0.826389	0.698915	plasma membrane
P60335	190	S	0.827815	0.0409	Down	Pcbp1	0.917602	1.9e-13	119.35	VMTIPYQPMPAS(0.082)S(0.918)PVICAGGQDR	3	-0.68398	1.12844	1.08739	1.03715	0.947257	0.793419	0.951196	cytoskeleton
Q9R0L6	1855	S	0.68918	0.0151	Down	Pcm1	0.999954	1.04e-07	102.39	TPESTNVPS(1)DQEPTSK	3	-0.46651	1.08071	1.25689	1.23188	0.724371	0.947066	0.788191	nucleus
P49586	315	S	0.522466	0.00646	Down	Pcyt1a	0.9988	0.000349887	61.526	MLQAIS(0.999)PKQS(0.777)PS(0.42)S(0.221)S(0.338)PT(0.246)HER	3	0.35222	1.05349	1.37934	1.49654	0.61118	0.681727	0.759627	nucleus
Q8VE70	180	T	0.768049	0.0158	Down	Pdcd10	0.763191	0.00726931	44.925	S(0.996)FS(0.045)DT(0.374)LKT(0.763)Y(0.822)FK	3	-1.6284	1.06281	1.23402	1.12447	0.941055	0.890909	0.796516	cytoplasm
Q8VE70	173	S	0.768049	0.0158	Down	Pdcd10	0.995852	0.00726931	44.925	S(0.996)FS(0.045)DT(0.374)LKT(0.763)Y(0.822)FK	3	-1.6284	1.06281	1.23402	1.12447	0.941055	0.890909	0.796516	cytoplasm
P56812	119	S	0.716332	0.00488	Down	Pdcd5	1	5.13e-08	153.34	VMDS(1)DEDDADY	2	-0.6027	1.14187	1.25574	1.0996	0.834034	0.89899	0.771308	cytoplasm
Q9DBX2	293	S	0.752445	0.016	Down	Pdcl	0.9988	2.25e-11	118.32	NSAT(0.001)CHS(0.999)EDS(1)DLEID	2	1.1583	1.2351	1.11508	1.12929	0.824698	0.806706	0.987562	cytoplasm
Q8VCI5	117	S	0.77821	0.0484	Down	Pex19	0.999668	7.12e-08	105.79	VGS(1)DASSQQEFTSCLK	3	-0.33028	0.956827	1.2542	1.18848	0.93083	0.856223	0.858779	cytoplasm
P12382	775	S	0.585138	0.004	Down	Pfkl	0.996709	0.000378307	77.662	RT(0.003)LS(0.997)IDKGF	3	0.19044	1.35133	1.15597	1.23724	0.648077	0.69833	0.844378	cytoplasm
Q9DCD0	129	S	0.772201	0.0205	Down	Pgd	0.986419	6.7273e-05	86.539	GILFVGS(0.014)GVS(0.986)GGEEGAR	2	-0.75544	1.21862	1.02578	1.17836	0.896282	0.806773	0.939535	cytoplasm
P09411	203	S	0.770416	0.0459	Down	Pgk1	1	1.33e-05	92.563	ALES(1)PERPFLAILGGAK	4	0.084623	1.12883	1.15595	1.14043	0.812808	0.842254	0.982857	cytoplasm
Q6PDH0	520	S	0.729395	0.00592	Down	Phldb1	0.755823	0.00348984	57.39	T(0.245)RS(0.756)PS(0.961)PT(0.037)LGES(0.001)LAPR	3	0.28241	1.11546	1.09814	1.23757	0.916111	0.788321	0.813433	nucleus
E9Q3L2	537	S	0.775194	0.0139	Down	Pi4ka	0.994967	2.08e-08	102.89	YHSQYHT(0.005)VAGS(0.995)DIK	3	-0.94587	1.21025	1.0796	1.07184	0.842105	0.94962	0.814781	nucleus
Q61074	524	S	0.677966	0.0342	Down	Ppm1g	0.815649	1.1e-49	205.02	KLEEALS(0.816)T(0.184)EGAEDTGNSDK	3	-0.66004	1.14012	1.37872	1.00755	0.816934	0.895522	0.678737	cytoplasm
Q9DBR7	445	S	0.631313	0.0482	Down	Ppp1r12a	0.963638	6.11e-17	141.07	T(0.036)GS(0.964)YGALAEISASK	2	0.080524	0.899225	1.38137	1.42549	0.745968	0.860258	0.734127	nucleus
Q9DBR7	861	S	0.735294	0.0264	Down	Ppp1r12a	0.999996	3.77e-61	189.05	STGVSFWTQDS(1)DENEQERQS(0.965)DT(0.035)EDGSSK	4	-0.30294	1.17636	1.21508	1.1	0.982863	0.855302	0.728175	nucleus
Q9DBR7	299	S	0.754148	0.0132	Down	Ppp1r12a	0.999986	8.71e-44	198.55	DKKS(1)PLIESTANMENNQPQK	4	-0.11176	1.01647	1.21175	1.22843	0.841734	0.85332	0.911706	nucleus
Q9DBR7	870	S	0.816993	0.0376	Down	Ppp1r12a	0.999155	4.99e-138	276.01	STGVSFWTQDSDENEQERQS(0.999)DT(0.001)EDGSSK	3	-0.14316	1.02326	1.23614	1.07843	0.948589	0.927651	0.85119	nucleus
Q3UM45	24	S	0.811688	0.0202	Down	Ppp1r7	1	2.68e-11	130.64	RVES(1)EES(1)GDEEGKK	2	-0.084173	1.13708	1.01873	1.1953	0.9002	0.955466	0.864356	cytoplasm
Q6PD03	41	S	0.734754	0.0272	Down	Ppp2r5a	0.991241	0.00180892	82.417	S(0.015)QGS(0.991)S(0.994)QFR	2	-0.59084	1.09914	1.04674	1.31275	0.937829	0.836547	0.766667	cytoplasm
Q7TSI3	530	S	0.732601	0.00322	Down	Ppp6r1	0.812575	0.00163123	46.557	NTVDLVNT(0.008)HHLHS(0.366)S(0.813)S(0.813)DDEDDRLK	5	0.85418	1.23172	1.06128	1.22055	0.845043	0.869237	0.859926	nucleus
P05132	339	S	0.540249	0.0027	Down	Prkaca	0.999999	1.11e-12	101.21	FKGPGDTSNFDDYEEEEIRVS(1)INEK	4	-0.8296	1.2775	1.51613	1.21865	0.633855	0.747387	0.786245	mitochondria
Q99JF8	274	S	0.414938	0.0119	Down	Psip1	0.999515	3.6e-13	117.21	NLAKPGVT(0.004)S(0.023)T(0.134)S(0.84)DS(1)EDEDDQEGEK	3	-0.87451	1.47939	1.54961	1.26292	0.385199	0.723724	0.671875	nucleus
Q99JF8	272	S	0.414938	0.0119	Down	Psip1	0.839524	3.6e-13	117.21	NLAKPGVT(0.004)S(0.023)T(0.134)S(0.84)DS(1)EDEDDQEGEK	3	-0.87451	1.47939	1.54961	1.26292	0.385199	0.723724	0.671875	nucleus
Q9R1P4	247	S	0.777605	0.0266	Down	Psma1	1	1.3e-06	91.401	AQPS(1)QAAEEPAEK	3	0.38206	1.00723	1.2554	1.10281	0.83	0.930693	0.856701	cytoplasm,nucleus
O35955	229	S	0.772201	0.0473	Down	Psmb10	0.965349	1.71e-06	97.463	ALS(0.965)T(0.033)PT(0.001)EPVQR	2	0.25751	1.2111	1.18483	1.06354	0.749274	0.983992	0.938298	cytoplasm
Q8BHD7	27	S	0.623053	0.00232	Down	Ptbp3	0.988007	4.28e-06	85.563	FKGDRPPCS(0.988)PS(0.012)R	3	-0.49912	1.36889	1.252	1.15336	0.723327	0.852055	0.775658	cytoplasm,nucleus
Q9EPB4	193	S	0.628931	0.0212	Down	Pycard	0.999966	0.0405718	47.712	EIHPYLVMDLEQS(1)	2	2.103	1.36988	1.02397	1.22662	0.625	0.808421	0.843531	cytoplasm
Q8BML9	70	S	0.3465	0.00328	Down	Qars	0.999486	0.000123219	124.12	S(0.999)FLVS(0.001)YIANK	3	-0.24396	1.57391	1.37426	1.44155	0.354232	0.557219	0.609562	cytoplasm
P62827	135	S	0.569476	0.000716	Down	Ran	1	0.00445029	61.213	AKS(1)IVFHR	3	1.34	1.32847	1.13516	1.34778	0.695477	0.721282	0.753308	cytoplasm
Q3U0S6	413	S	0.610501	0.0282	Down	Rasip1	0.998374	3.42e-13	126.97	GGS(0.998)PAPY(0.002)VDTFLNAPDILPR	3	-0.32653	1.00939	1.40571	1.32591	0.867384	0.612701	0.803962	nucleus
Q3U0S6	325	S	0.66357	0.008	Down	Rasip1	0.999009	0.000134509	78.705	SVS(0.001)ELS(0.999)LQGR	3	0.43072	1.16315	1.38124	1.09615	0.744624	0.799642	0.871741	nucleus
Q3U0S6	286	S	0.797448	0.0314	Down	Rasip1	0.999994	1.4e-36	164.01	AAS(1)GGAALASPGPGSGSGTPTGSGGK	3	-0.016956	1.01174	1.11213	1.22571	0.918459	0.818426	0.934307	nucleus
Q8C2Q3	215	S	0.684463	0.0207	Down	Rbm14	1	0.0181297	44.863	DRS(1)PLRR	3	0.0079005	1.22046	1.10672	1.24691	0.684052	0.959885	0.802124	nucleus
Q148V7	193	S	0.465549	0.00334	Down	Relch	0.999984	2.53e-10	134.04	YS(1)DDGNRETDER	2	0.10214	1.61151	1.29981	1.21281	0.719475	0.663522	0.536789	nucleus
Q6A0D4	536	S	0.360881	0.0362	Down	Rftn1	0.999996	4.87e-06	90.689	DSVALRHS(1)NPR	3	0.34473	1.53773	1.40381	1.40693	0.334375	0.608358	0.626789	nucleus
Q9CZM2	34	S	0.822368	0.0433	Down	Rpl15	1	0.00808755	53.751	QLS(1)ALHR	3	-0.060477	1.17635	1.11522	1.06849	1.02738	0.906998	0.829592	nucleus
P47911	21	S	0.41841	0.00464	Down	Rpl6	0.999009	0.000242097	67.648	KAGS(0.999)DAAAS(0.001)RPR	4	0.31765	1.41307	1.1566	1.60895	0.475891	0.717526	0.554878	nucleus
P25444	281	S	0.254712	0.00132	Down	Rps2	0.768503	0.00170006	64.121	T(0.004)HT(0.227)RVS(0.769)VQR	3	0.51366	1.60449	1.34545	1.7815	0.306122	0.517598	0.381538	cytoplasm
P62858	23	S	0.755287	0.0373	Down	Rps28	0.915373	0.0223525	47.506	T(0.08)GS(0.915)QGQCT(0.005)QVR	2	-0.31601	1.1566	1.08054	1.196	0.942363	0.931818	0.71807	mitochondria
P62908	209	S	0.671592	0.0167	Down	Rps3	1	3.13e-07	96.773	KPLPDHVS(1)IVEPK	4	0.32368	1.01656	1.19845	1.37158	0.835989	0.845624	0.727447	cytoplasm
P62071	186	S	0.75643	0.00452	Down	Rras2	0.999913	1.24e-35	204.81	FQEQECPPS(1)PEPTR	2	-1.438	1.07455	1.10592	1.2445	0.890944	0.861328	0.839167	cytoplasm
O70622	462	S	0.772798	0.0262	Down	Rtn2	0.915815	6.14e-12	126.26	IPGTGTLAPT(0.075)AS(0.916)VS(0.009)GS(0.001)K	3	0.27509	0.976024	1.17742	1.18313	0.89604	0.887726	0.794715	plasma membrane
Q99P72	953	S	0.575374	0.0017	Down	Rtn4	0.913276	0.0007029	56.719	EAEEKLPS(0.913)DT(0.087)EKEDR	4	-0.25729	1.31046	1.283	1.3443	0.669675	0.735545	0.860998	plasma membrane
E9Q401	4359	S	0.528262	0.0143	Down	Ryr2	0.999775	8.74e-18	135.98	KPLESALPS(1)EDLTDLK	3	0.16246	1.17412	1.62464	1.07764	0.667004	0.792434	0.587949	plasma membrane
E9Q401	2693	S	0.657895	0.0403	Down	Ryr2	0.803022	1.03e-27	145.86	QS(0.189)S(0.803)MDS(0.008)EGNFNPQPVDTSNITIPEK	3	0.20259	1.1965	1.45684	0.933747	0.773279	0.848671	0.738581	plasma membrane
Q9CQS8	17	S	0.449843	0.0451	Down	Sec61b	0.987938	3.93e-12	125.11	PGPTPSGTNVGSS(0.011)GRS(0.988)PS(0.001)K	3	1.1709	1.39107	1.38573	1.46261	0.440982	0.824166	0.642303	mitochondria
O70456	64	S	0.803213	0.0102	Down	Sfn	0.805956	0.00380633	74.841	VLS(0.194)S(0.806)IEQK	2	0.35404	1.15625	1.10692	1.07528	0.97263	0.853464	0.854617	cytoplasm,nucleus
Q8VIJ6	488	S	0.755287	0.0195	Down	Sfpq	1	0.0176	42.031	WKS(1)LDEMEK	3	-0.058072	1.06515	1.22513	1.13869	0.760911	0.937799	0.891979	nucleus
Q4ACU6	482	S	0.77101	0.0344	Down	Shank3	1	5.71e-23	175.8	AHS(1)PQGEGEIPLHR	3	0.3279	0.990291	1.14408	1.25694	0.837389	0.947834	0.829644	cytoplasm,nucleus
Q9WVL3	108	S	0.69735	0.0213	Down	Slc12a7	1	7.58e-53	196.22	LANYTNLSQGVVEHEEDEDS(1)RRR	4	-0.080263	1.13223	1.29351	1.06477	0.830472	0.692534	0.910891	plasma membrane
P53986	477	S	0.796178	0.0259	Down	Slc16a1	0.76469	1.06e-38	184.3	AAQS(0.765)PQQHS(0.235)SGDPTEEESPV	3	-1.1492	1.12198	1.25464	1.01975	0.85657	0.918866	0.92878	plasma membrane
Q80UP8	367	S	0.732064	0.00406	Down	Slc20a2	0.999988	4.588e-05	77.576	IHVDRGS(1)EEKPTQENNYR	4	-1.1601	1.17667	1.23568	1.04913	0.872763	0.815888	0.84608	plasma membrane
Q8BY89	5	S	0.799361	0.0388	Down	Slc44a2	0.999848	0.000332529	73.927	GKDS(1)QNYYGK	3	-0.22649	1.04203	1.11475	1.20337	0.791249	0.918919	0.974763	plasma membrane
Q62417	407	S	0.60241	0.0353	Down	Sorbs1	0.889692	6.12e-30	128.49	SPSANSPQS(0.005)S(0.019)AVS(0.89)PT(0.083)PDIT(0.002)S(0.001)EPPGYIYSSNFHAVK	4	0.16876	1.10636	1.54105	1.14538	0.650146	0.672625	0.962136	nucleus
Q62417	1047	S	0.642261	0.012	Down	Sorbs1	1	0.0037202	59.84	RKS(1)GLEMR	4	0.013647	1.35349	1.04211	1.30218	0.733722	0.887112	0.753398	nucleus
Q62417	1189	T	0.75358	0.0233	Down	Sorbs1	0.999373	9.15e-10	109.25	RPLVKT(0.999)PVDY(0.001)IDLPYSSSPSR	4	0.98698	1.03962	1.28526	1.1163	0.841594	0.946378	0.805825	nucleus
Q3UTJ2	1171	T	0.654022	0.00272	Down	Sorbs2	0.999933	8.32e-05	85.536	FFGT(1)FPGNYVK	2	0.22773	1.21444	1.29043	1.16495	0.757374	0.894325	0.748634	nucleus
Q3UTJ2	235	S	0.727802	0.00836	Down	Sorbs2	0.995483	2.93e-18	140.42	TQT(0.003)Y(0.002)RPLS(0.995)K	2	0.4827	1.28017	1.14681	1.08866	0.779258	0.900196	0.879781	nucleus
Q3UTJ2	27	S	0.764526	0.0211	Down	Sorbs2	0.981445	1.32e-14	164.59	RVQS(0.981)S(0.019)PNLLAAGR	3	-0.39344	1.16918	1.0734	1.18763	0.924833	0.935421	0.761384	nucleus
Q3UTJ2	325	S	0.785546	0.00584	Down	Sorbs2	0.921564	1.7e-17	134.29	SLERPS(0.04)S(0.922)S(0.038)ASMAGDFR	3	-0.53649	1.0431	1.15319	1.18763	0.863939	0.924658	0.869763	nucleus
Q3UTJ2	328	S	0.825764	0.0287	Down	Sorbs2	0.952992	1.07e-06	104.77	SLERPS(0.505)S(0.199)S(0.343)AS(0.953)MAGDFR	2	0.45036	1.10991	1.09362	1.10722	0.96765	0.863992	0.901639	nucleus
Q58A65	493	S	0.586166	0.000197	Down	Spag9	0.999522	3.71e-05	78.358	AKDDDDS(1)DIPTAQR	3	0.32415	1.19923	1.33954	1.24949	0.765936	0.705434	0.749527	endoplasmic reticulum
Q58A65	730	S	0.780031	0.00944	Down	Spag9	0.98915	1.88e-23	179.58	S(0.003)AS(0.989)QS(0.004)S(0.004)LDK	2	0.83063	1.03561	1.19606	1.13793	0.823705	0.888465	0.916824	endoplasmic reticulum
Q62407	394	S	0.226449	0.00166	Down	Speg	1	3.2488e-05	105.56	LSALGRS(1)PR	3	-0.091031	1.56687	1.34315	1.99293	0.271739	0.476371	0.362103	nucleus
Q62407	439	S	0.376932	0.0324	Down	Speg	1	0.00182361	83.182	ARS(1)LEQPK	2	0.22056	1.4465	1.47005	1.43737	0.394269	0.746692	0.5	nucleus
Q62407	2394	S	0.557724	0.0495	Down	Speg	0.79759	0.000425198	100.69	S(0.798)RS(0.202)VQDLR	3	-0.13882	0.867284	1.31675	1.64444	0.660079	0.810019	0.664683	nucleus
Q62407	1993	S	0.696379	0.0432	Down	Speg	0.999544	0.0010408	49.623	DQEAPS(1)PEALPSPGQESPDGPSPR	3	0.39297	1.07305	1.13706	1.33333	0.90415	0.655009	0.90873	nucleus
Q62407	546	T	0.711238	0.00772	Down	Speg	0.965772	1.77e-08	111.01	EPGEPPLFSRPS(0.034)T(0.966)PK	3	-0.26247	1.20267	1.25787	1.05152	0.768775	0.838374	0.889881	nucleus
Q62407	2114	S	0.732064	0.0371	Down	Speg	0.934244	1.17e-17	137.99	AAS(0.934)S(0.066)EAAPHHQPPPESR	3	-0.39324	1.02778	1.1868	1.23434	0.835968	0.969754	0.718254	nucleus
Q62407	2020	S	0.738007	0.048	Down	Speg	0.999777	2.51e-07	119.62	RGS(1)S(1)AESALPR	3	0.53345	0.973251	1.15736	1.30808	0.802372	0.955577	0.779762	nucleus
Q62407	2042	S	0.772798	0.0143	Down	Speg	1	3.24e-05	89.805	AAS(1)VELPQR	2	0.81672	1.01132	1.24365	1.12424	0.881423	0.846881	0.883929	nucleus
Q62407	1177	S	0.780031	0.000461	Down	Speg	1	5.11e-11	115.2	MPS(1)IPEEPEHGDLER	3	-2.7978	1.10494	1.1269	1.13838	0.91502	0.852552	0.862103	nucleus
P16546	1217	S	0.742942	0.00376	Down	Sptan1	1	0.00015382	112.42	WRS(1)LQQLAEER	2	0.65961	1.10194	1.1183	1.23922	0.802885	0.889552	0.878218	nucleus
P15508	2105	S	0.506073	0.032	Down	Sptb	0.84018	0.00993876	63.624	T(0.159)S(0.84)PVSFMSR	2	-1.2852	1.58932	1.361	1.01109	0.634197	0.491684	0.879294	nucleus
P15508	2104	T	0.555247	0.00164	Down	Sptb	0.894718	0.00244003	80.102	T(0.895)S(0.105)PVSFMSR	2	-1.2276	1.31845	1.302	1.21774	0.613472	0.790021	0.727948	nucleus
Q7TQ48	902	T	0.625	0.0321	Down	Srl	0.999998	5.57e-17	130.49	NPGAPNCDKTGCGET(1)PK	4	0.14597	1.05243	1.13146	1.45667	0.608556	0.872383	0.794212	endoplasmic reticulum
Q6PDM2	238	S	0.539957	0.00174	Down	Srsf1	0.986618	0.0237286	55.188	GS(0.999)PRY(0.014)S(0.987)PR	3	0.41635	1.41466	1.10052	1.36145	0.666032	0.699539	0.727542	nucleus
Q6PDM2	234	S	0.539957	0.00174	Down	Srsf1	0.99932	0.0237286	55.188	GS(0.999)PRY(0.014)S(0.987)PR	3	0.41635	1.41466	1.10052	1.36145	0.666032	0.699539	0.727542	nucleus
Q6PDM2	199	S	0.664011	0.000139	Down	Srsf1	0.99882	7.31e-06	86.738	VDGPRS(0.999)PS(0.001)YGR	3	-0.11423	1.20281	1.17696	1.1988	0.748811	0.807373	0.819348	nucleus
Q8CI59	17	S	0.779423	0.021	Down	Steap3	1	2.99e-09	103.13	RLVDS(1)DGS(1)LAEVPK	3	-0.80562	1.16823	1.14215	1.06522	0.775665	0.898429	0.95749	plasma membrane
Q9Z1W9	366	T	0.721501	0.0086	Down	Stk39	1	8.18e-06	84.779	T(1)PDIAQR	2	0.2364	1.24267	1.17056	1.06391	0.754658	0.887339	0.867633	cytoplasm
Q9ERG2	214	S	0.752445	0.0281	Down	Strn3	0.999346	2.18e-11	116.39	SLLGLSNS(0.001)EPNGS(0.999)VEAK	3	1.5614	1.14865	1.21457	1.06442	0.741562	0.965116	0.872692	cytoplasm
Q8CC35	258	S	0.772201	0.01	Down	Synpo	1	2.78e-24	185.33	VAS(1)EEEEVPLVVYLK	2	-0.35799	1.03795	1.21058	1.06472	0.807365	0.892857	0.857914	nucleus
Q91YE8	618	S	0.73692	0.0155	Down	Synpo2	0.946747	1.52e-21	130.42	SVTSPISDFPAPPPYS(0.011)AVS(0.947)PPPEAFS(0.042)R	4	-0.91447	1.21392	1.10049	1.17854	0.762475	0.838405	0.972277	nucleus
Q8BWB1	175	S	0.513347	0.00134	Down	Synpo2l	0.993144	1.46e-09	94.352	GPARPSLPGAPPDEVYLS(0.993)DS(0.007)PAEPAPVK	3	-0.040349	1.35022	1.32747	1.43192	0.627451	0.819324	0.663194	nucleus
Q8BWB1	710	T	0.654879	0.0178	Down	Synpo2l	0.999939	4.72e-08	108.14	T(1)PPPTTPK	2	0.13934	1.29846	1.18571	1.23944	0.649616	0.928502	0.860243	nucleus
Q8BWB1	926	T	0.687285	0.00904	Down	Synpo2l	0.876289	3.84e-11	114.46	AELAS(0.124)T(0.876)PVPNPDHQESLR	3	-0.14897	1.21476	1.24835	1.16901	0.747656	0.964251	0.783854	nucleus
Q8BWB1	718	T	0.730994	0.0437	Down	Synpo2l	1	2.63e-12	125.73	T(1)PPPVAPK	3	0.26404	1.2511	1.09011	1.2007	0.704177	1	0.885417	nucleus
Q8BWB1	728	S	0.732064	0.0185	Down	Synpo2l	1	0.000128853	73.834	TPPPVAPKPGS(1)R	3	0.60704	1.24339	1.11209	1.18075	0.738278	0.90628	0.943576	nucleus
Q8BWB1	418	S	0.773994	0.0166	Down	Synpo2l	0.999538	4.45e-39	171.12	VASSSQELAQVGPAAMLNGQSLQS(1)PPR	4	0.12357	1.11123	1.16593	1.1608	0.780051	0.964251	0.915799	nucleus
Q8C3S2	561	S	0.627353	0.00126	Down	Tango6	1	9.61e-24	184.02	EAIS(1)DDEDEALYQK	2	2.205	1.33053	1.26399	1.1246	0.797178	0.801491	0.733879	plasma membrane
Q921F2	183	S	0.760456	0.00146	Down	Tardbp	1	2.14e-05	81.346	QS(1)PDEPLR	2	-0.82702	1.13211	1.09846	1.16296	0.910808	0.818974	0.850868	nucleus
P10711	100	S	0.765697	0.0033	Down	Tcea1	0.99997	1.74e-12	152.9	EPAISSQNS(1)PEAR	2	-0.20697	1.17378	1.06201	1.11602	0.803324	0.875	0.888368	nucleus
P10711	57	S	0.777001	0.0353	Down	Tcea1	0.831154	1.14e-09	107.98	KQS(0.831)T(0.169)DEEVTSLAK	3	0.55497	1.05307	1.0315	1.25083	0.89843	0.776596	0.91651	nucleus
P21981	449	S	0.780031	0.0105	Down	Tgm2	0.998113	0.0164152	52.071	Y(0.002)PEGS(0.998)PEER	2	0.33744	1.11355	1.19248	1.11073	0.979087	0.836755	0.85	cytoplasm
Q569Z6	679	S	0.793651	0.0426	Down	Thrap3	0.994878	7.29e-06	132.17	RIDIS(0.995)PS(0.004)T(0.001)FR	2	-0.54791	1.23876	1.06606	1.08095	0.8	0.891542	0.995758	nucleus
Q99J36	86	S	0.688705	0.0467	Down	Thumpd1	1	3.34e-44	172.11	FIDKDQQPS(1)GS(1)EGEDDDAEAALKK	5	1.1944	1.45616	1.09792	1.09979	0.698066	0.86854	0.949153	plasma membrane
P39447	125	S	0.757002	0.0214	Down	Tjp1	1	2.19e-40	166.88	VQIPVSHPDPEPVS(1)DNEDDS(1)YDEEVHDPR	4	0.28374	1.01519	1.13353	1.21752	0.789575	0.942857	0.816239	nucleus
P39447	131	S	0.784929	0.019	Down	Tjp1	0.999993	2.92e-62	197.91	VQIPVSHPDPEPVSDNEDDS(1)YDEEVHDPR	4	-0.65081	1.13105	1.02882	1.17028	0.792471	0.877551	0.944444	nucleus
P39447	354	T	0.785546	0.00748	Down	Tjp1	0.804884	0.00383186	51.771	MSKPGAIS(0.195)T(0.805)PVK	3	0.013897	1.11491	1.02017	1.18701	0.842664	0.9	0.867521	nucleus
P58871	1131	S	0.676133	7.69e-05	Down	Tnks1bp1	0.984807	0.00102989	70.829	VSGAGLS(0.985)PS(0.015)R	3	0.13133	1.2047	1.12946	1.2013	0.785249	0.812161	0.793274	nucleus
Q64511	1568	S	0.764526	0.00224	Down	Top2b	0.998603	5.55e-37	167.98	KT(0.001)S(0.001)FDQDS(0.999)DVDIFPSDFTSEPPALPR	3	0.21578	1.07995	1.15378	1.09187	0.796107	0.890873	0.855302	cytoplasm,nucleus
Q64511	1539	S	0.790514	0.0108	Down	Top2b	0.999998	5.46e-12	118.44	KAS(1)GS(1)ENEGDYNPGR	2	0.11805	0.997683	1.09353	1.17845	0.828893	0.875992	0.879088	cytoplasm,nucleus
Q9CYZ2	180	S	0.451264	0.00638	Down	Tpd52l2	0.999787	0.000238878	78.95	NSATFKS(1)FEDR	2	0.27162	1.1309	1.38577	1.46014	0.462827	0.733186	0.598778	nucleus
P17751	209	S	0.412712	0.0027	Down	Tpi1	1	0.000133288	77.776	VIADNVKDWS(1)K	3	0.062513	1.64076	1.31102	1.37193	0.465205	0.656759	0.662285	cytoplasm
P58771	174	S	0.601323	0.0025	Down	Tpm1	1	4.8e-13	174.21	LVIIES(1)DLER	3	-0.12827	1.33971	1.27383	1.13742	0.668874	0.779528	0.807273	cytoplasm
P58771	206	S	0.739645	0.014	Down	Tpm1	1	4.54e-17	143.93	S(1)LEAQAEK	3	-0.70142	1.15885	1.12069	1.18393	0.815516	0.976378	0.769091	cytoplasm
A2ASS6	34118	S	0.391083	0.000555	Down	Ttn	0.999566	0.00354732	72.928	SLS(1)RFER	3	0.1787	1.43743	1.43266	1.537	0.478137	0.650094	0.595149
A2ASS6	33920	S	0.423191	0.000401	Down	Ttn	1	0.000168436	76.01	S(1)PPRFELSSLR	3	-0.22423	1.43316	1.37434	1.49471	0.525665	0.681989	0.612873
A2ASS6	13230	T	0.49776	0.00152	Down	Ttn	0.965798	0.00403183	47.774	LKGELLRPS(0.034)PT(0.966)CEIK	4	0.12506	1.1369	1.43478	1.49366	0.668251	0.645403	0.709888
A2ASS6	21927	T	0.511509	0.0237	Down	Ttn	0.999979	0.00850727	56.013	TTFRVT(1)R	3	0.60849	1.54439	1.34146	1.16068	0.478137	0.870544	0.721082
A2ASS6	21637	S	0.526593	0.0108	Down	Ttn	0.948603	0.000508897	65.374	T(0.01)S(0.041)FRVS(0.949)NLEEGK	3	-0.41773	1.39679	1.30753	1.2981	0.515209	0.802064	0.790112
A2ASS6	22529	T	0.598086	0.000581	Down	Ttn	0.999999	0.000229289	67.645	ITQFVVPDLQT(1)KEK	3	-0.10485	1.30588	1.18346	1.32347	0.717681	0.746717	0.816231
A2ASS6	2369	S	0.603865	0.0284	Down	Ttn	1	0.00103121	54.898	PIAILQGLS(1)DQK	3	-0.016643	1.4492	1.41251	0.936575	0.762357	0.723265	0.807836
A2ASS6	26580	T	0.639386	0.0079	Down	Ttn	0.99997	0.00267812	83.948	T(1)IPITVK	3	-0.22873	1.34439	1.29374	1.07188	0.703422	0.844278	0.824627
A2ASS6	1997	S	0.661376	0.0126	Down	Ttn	0.990703	4.51e-06	91.589	ITHEKVS(0.991)EES(0.009)EELR	3	-0.15633	1.10374	1.31495	1.22199	0.773764	0.93152	0.702425
A2ASS6	20051	S	0.665336	0.00822	Down	Ttn	0.89744	0.00823128	45.916	IDT(0.004)S(0.004)AES(0.035)S(0.035)KFS(0.897)LT(0.023)K	3	2.2972	1.27594	1.15483	1.22093	0.688213	0.848968	0.892724
A2ASS6	21407	S	0.667557	0.0395	Down	Ttn	0.998067	0.000562648	56.719	PAY(0.001)DGGS(0.998)PIIGY(0.001)LVEVK	3	0.923	1.36043	1.04136	1.23996	0.723384	1	0.708022
A2ASS6	20167	T	0.672043	0.00346	Down	Ttn	0.873538	0.000316552	66.606	IGT(0.874)GPPT(0.115)ES(0.012)KPVIAK	3	-0.56076	1.19358	1.24284	1.19662	0.808935	0.727017	0.905784
A2ASS6	21339	T	0.675676	0.0096	Down	Ttn	0.979218	3.74e-10	123.55	AT(0.979)GLQEGT(0.021)EYEFR	2	-0.19033	1.31872	1.27253	1.02854	0.831749	0.846154	0.768657
A2ASS6	30770	S	0.686342	0.00304	Down	Ttn	1	0.00552703	49.298	KPVS(1)EVGDGR	3	0.97967	1.2984	1.08165	1.2241	0.803232	0.80863	0.86194
A2ASS6	3754	S	0.690131	0.0209	Down	Ttn	0.88559	0.00117948	51.783	GPLVQGVDS(0.886)RQEIT(0.114)AFAEGTISK	3	0.81151	1.11337	1.14422	1.32135	0.808935	0.954034	0.70709
A2ASS6	33086	S	0.690608	0.0122	Down	Ttn	1	0.00117134	59.294	KEIS(1)ILNIAR	3	0.98349	1.31765	1.19618	1.07505	0.923954	0.805816	0.748134
A2ASS6	23603	T	0.708215	0.0195	Down	Ttn	0.856877	3.32e-17	129.84	AT(0.857)S(0.068)Y(0.063)T(0.011)ITSLIENQEYK	3	-0.14616	1.31337	1.12831	1.11628	0.717681	0.897749	0.903918
A2ASS6	18675	S	0.719424	0.0144	Down	Ttn	0.795137	8.6e-05	76.889	S(0.205)DS(0.795)GKYCVVVENSTGSR	3	2.8686	1.12513	1.06363	1.33827	0.795627	0.835835	0.905784
A2ASS6	17949	S	0.720981	0.0482	Down	Ttn	0.98467	0.00868513	44.788	KPDS(0.985)KEPVVY(0.011)DT(0.004)HVNK	5	0.879	1.19465	1.11559	1.21459	1.0076	0.67167	0.86194
A2ASS6	443	S	0.724638	0.0268	Down	Ttn	0.999999	4.2e-07	96.247	EPAIS(1)AVEQTAQR	3	0.23066	1.29626	1.24708	0.972516	0.821293	0.878049	0.847948
A2ASS6	22106	S	0.726744	0.0295	Down	Ttn	0.984807	0.00321812	55.261	DLPS(0.985)KS(0.015)WMK	3	0.36298	1.22353	1.13786	1.14482	0.768061	1.0197	0.760261
A2ASS6	27777	S	0.729395	0.00786	Down	Ttn	0.75589	1.62e-07	88.239	ALDPFTT(0.001)PS(0.012)PPT(0.187)S(0.756)LEIT(0.035)S(0.009)VT(0.001)K	3	0.60592	1.28663	1.17073	1.0518	0.812738	0.861163	0.885261
A2ASS6	33127	T	0.732601	0.0337	Down	Ttn	0.765322	0.00789734	50.102	INT(0.765)S(0.235)AFELNER	3	-0.37769	1.24492	1.17073	1.08034	1.01616	0.773921	0.771455
A2ASS6	23506	S	0.739645	0.000962	Down	Ttn	0.997656	8.53e-18	154.34	FKVS(0.998)GLT(0.002)EGHEYEFR	3	0.67389	1.23316	1.14104	1.11099	0.834601	0.865854	0.876866
A2ASS6	34685	S	0.746269	0.0248	Down	Ttn	0.999661	2.88e-05	87.184	AIAQGS(1)KYK	3	-0.13954	1.23422	0.990456	1.24736	0.839354	0.922139	0.829291
A2ASS6	16548	S	0.746826	0.015	Down	Ttn	0.999957	0.00720655	78.488	LSINNS(1)K	2	0.34691	1.26203	1.03499	1.1723	0.873574	0.919325	0.798507
A2ASS6	25767	T	0.749625	0.0151	Down	Ttn	1	0.00400782	62.166	VT(1)RFEIAK	2	-0.13191	1.23316	1.09226	1.13953	0.869772	0.865854	0.861007
A2ASS6	20974	T	0.751315	0.00946	Down	Ttn	0.986941	0.00284458	51.469	AGSSPPS(0.002)KPT(0.011)EYVT(0.987)AR	3	-1.482	1.23743	1.06045	1.16596	0.809886	0.859287	0.933769
A2ASS6	19518	S	0.752445	0.0452	Down	Ttn	0.999874	3.79e-05	82.877	S(1)DGGSPITGYYVER	2	1.7249	1.15187	1.15164	1.14588	0.858365	0.963415	0.773321
A2ASS6	23609	S	0.75358	0.0363	Down	Ttn	0.77205	1.9e-23	142.39	AT(0.016)S(0.015)YT(0.013)IT(0.182)S(0.772)LIENQEY(0.002)K	3	4.3942	1.25882	0.978791	1.22199	0.80038	0.924015	0.882463
A2ASS6	21917	S	0.754717	0.0119	Down	Ttn	0.996975	0.00103044	71.558	WVT(0.003)CAS(0.997)AVQK	2	-1.543	1.10267	1.25451	1.08351	0.893536	0.912758	0.791045
A2ASS6	34099	T	0.759301	0.0429	Down	Ttn	1	5.08e-27	156.88	RS(1)PT(1)PER	3	-0.037551	1.22032	1.03712	1.18605	0.76711	1.01032	0.837687
A2ASS6	31686	T	0.761035	0.00164	Down	Ttn	0.998967	0.0229846	55.899	LT(0.999)EGNEY(0.001)VFR	2	-0.98499	1.17647	1.06893	1.19345	0.888783	0.869606	0.859142
A2ASS6	29630	S	0.762195	0.00126	Down	Ttn	0.908641	1.86e-06	97.49	VYAENSAGLS(0.088)S(0.909)PS(0.003)DPSK	3	0.27429	1.10695	1.16649	1.15962	0.824144	0.884615	0.908582
A2ASS6	33735	S	0.763359	0.00516	Down	Ttn	0.869783	0.0129842	40.693	EAAILY(0.021)KPAVS(0.87)T(0.11)K	3	0.073237	1.20535	1.18452	1.04545	0.854563	0.862101	0.905784
A2ASS6	26744	T	0.766284	0.00434	Down	Ttn	0.956907	0.00416711	65.627	KT(0.957)LT(0.043)DLR	2	-0.91088	1.22139	1.11665	1.09302	0.825095	0.89212	0.912313
A2ASS6	18659	T	0.769231	0.0415	Down	Ttn	0.840019	0.00152655	63.624	T(0.152)T(0.84)PT(0.006)T(0.002)LALEK	2	0.32975	1.15508	1.21951	1.05285	0.782319	0.834897	1.01866
A2ASS6	2896	S	0.773395	0.00422	Down	Ttn	0.999998	0.00015231	90.05	S(1)IEVPETK	2	-0.059874	1.15508	1.10498	1.15645	0.846008	0.841463	0.955224
A2ASS6	23053	T	0.776398	0.0185	Down	Ttn	0.999856	8.11e-05	79.489	VPGPPGT(1)PQVTAVTK	3	0.16592	1.08663	1.1474	1.1723	0.947719	0.774859	0.921642
A2ASS6	1120	S	0.776398	0.038	Down	Ttn	0.999326	0.00573905	47.575	KS(0.999)GVPLTTGYR	3	-0.12671	1.24813	1.04136	1.11839	0.979087	0.883677	0.782649
A2ASS6	18104	S	0.781861	0.0296	Down	Ttn	0.959108	1.3e-06	97.542	NLFS(0.959)VPGAPDKPT(0.028)VS(0.01)S(0.002)VT(0.001)R	3	-0.42913	1.11551	1.24178	1.03805	0.890684	0.802064	0.962687
A2ASS6	27110	S	0.783699	0.0285	Down	Ttn	0.915369	0.016189	40.278	WEKPES(0.915)DGGS(0.085)K	3	-0.3685	1.1615	0.987275	1.24841	0.864068	0.882739	0.915112
A2ASS6	22413	T	0.788022	0.0172	Down	Ttn	0.822877	0.00904153	53.136	AT(0.109)KT(0.823)PVS(0.068)DLR	2	0.29206	1.21604	1.12513	1.04123	0.888783	0.95122	0.82556
A2ASS6	27877	S	0.796178	0.0469	Down	Ttn	0.996156	1.65e-05	86.573	AEDPVFLPS(0.004)PPS(0.996)KPK	4	-0.07611	1.12299	1.13892	1.10782	0.818441	0.888368	0.976679
A2ASS6	20535	S	0.796813	0.00536	Down	Ttn	0.933657	2.37e-05	82.651	KT(0.026)WS(0.934)T(0.04)VTPEVK	3	-0.29725	1.08235	1.13574	1.14165	0.879278	0.956848	0.840485
A2ASS6	25613	S	0.798085	0.00362	Down	Ttn	0.999998	5.4e-05	113.67	S(1)LEVTNIAK	2	0.096501	1.18289	1.09014	1.09091	0.873574	0.939962	0.870336
A2ASS6	31182	T	0.814996	0.0302	Down	Ttn	0.999867	0.00217186	72.478	VHT(1)NATIR	3	0.20707	1.10481	1.03924	1.18816	0.819392	0.952158	0.944963
A2ASS6	31128	S	0.816327	0.0047	Down	Ttn	0.956119	2.46e-06	85.006	EPS(0.956)Y(0.001)T(0.043)PGPPSAPR	3	0.58651	1.16578	1.04666	1.11628	0.91635	0.924953	0.875933
A2ASS6	21852	T	0.823045	0.000183	Down	Ttn	0.999498	2.17e-06	89.374	NVAGT(0.999)KEGTLSIK	3	0.15806	1.12834	1.09014	1.09619	0.911597	0.924015	0.892724
A2ASS6	32732	S	0.831255	0.00816	Down	Ttn	0.999278	3.7975e-05	84.753	YQS(0.999)NAT(0.001)LVCK	2	0.37535	1.14439	1.09544	1.06342	0.868821	0.909006	0.968284
A2ASS6	19933	S	0.831947	0.00648	Down	Ttn	1	0.00187654	63.091	LKGS(1)ADWER	3	0.241	1.09733	1.07953	1.11839	0.977186	0.880863	0.884328
Q8VBT1	484	S	0.683995	0.0025	Down	Txlnb	0.790817	0.000267328	55.765	T(0.479)S(0.519)EEEPEPS(0.791)VS(0.211)ENEEVDAEEANSFQK	4	1.8413	1.11846	1.28363	1.13454	0.840243	0.751323	0.828169	nucleus
Q8VBT1	486	S	0.738552	0.00338	Down	Txlnb	0.999049	1.03e-58	190.35	TSEEEPEPS(0.001)VS(0.999)ENEEVDAEEANSFQK	3	0.16492	1.18657	1.14133	1.10643	0.901921	0.775661	0.859155	nucleus
Q8CDN6	113	S	0.78125	0.0172	Down	Txnl1	1	2.34e-24	153.56	QHLENDPGS(1)NEDADIPK	3	1.0038	1.1909	1.05986	1.15352	0.850701	0.827686	0.98152	cytoplasm
Q02053	835	S	0.757576	0.0141	Down	Uba1	0.992074	0.000406409	66.059	AT(0.008)LPS(0.992)PDKLPGFK	3	-0.1282	1.20957	1.13557	1.12731	0.819288	0.820195	0.992126	nucleus
Q8VDI7	98	S	0.814332	0.0267	Down	Ubac1	1	0.00178219	67.207	VPS(1)PLPK	2	-0.17081	1.1593	1.09209	1.06897	0.803489	0.947585	0.951952	cytoplasm
Q9JKB1	130	S	0.759878	0.0257	Down	Uchl3	0.934796	5.52e-06	85.496	KFLEESVS(0.065)MS(0.935)PEER	3	-0.78566	1.3311	1.08159	1.05362	0.859141	0.921252	0.852792	cytoplasm
P70362	299	S	0.570776	0.0157	Down	Ufd1	0.999922	1.59e-05	84.508	FIAFSGEGQS(1)LR	3	-0.30824	0.974879	1.45913	1.40315	0.745037	0.670631	0.774976	mitochondria
Q9Z1Z0	940	S	0.304321	0.000339	Down	Uso1	1	2.93e-07	62.966	LKDLGHPVEEEDES(1)GDQEDDDDEIDDGDKDQDI	5	0.033563	1.72309	1.54154	1.43201	0.395371	0.526829	0.507	cytoplasm
Q8BY87	934	S	0.713776	0.024	Down	Usp47	0.791624	1.52e-11	114.57	ELEQHIQT(0.208)S(0.792)DPENFQSEER	3	-1.0649	1.21025	1.23681	1.14455	0.815249	0.73412	1.01367	nucleus
Q9WV55	164	S	0.664011	0.0403	Down	Vapa	0.992841	8.18e-18	139.47	QDGPLPKPHS(0.993)VS(0.007)LNDTETR	4	-0.093876	1.0666	1.51254	1.0133	0.85423	0.785515	0.745665	cytoplasm
Q9QY76	156	S	0.682128	0.0117	Down	Vapb	0.974728	1.48e-11	137.79	S(0.975)LT(0.01)S(0.014)PLDDTEVK	2	0.13522	1.05078	1.35538	1.1604	0.778222	0.770446	0.883403	mitochondria
Q9QY76	159	S	0.777605	0.00788	Down	Vapb	0.932445	0.000247095	66.387	S(0.01)LT(0.044)S(0.932)PLDDT(0.013)EVKK	3	-0.44678	1.06055	1.22197	1.09074	0.866134	0.83829	0.918067	mitochondria
Q60932	117	S	0.729395	0.00496	Down	Vdac1	0.998407	1.06e-10	113.01	LTFDSSFS(0.998)PNT(0.001)GKK	4	-0.26098	1.25755	1.07715	1.13543	0.790506	0.858012	0.882	extracellular
Q60930	252	S	0.610874	8.1e-05	Down	Vdac2	0.973225	4.99e-34	167.51	VNNS(0.973)S(0.027)LIGVGYTQTLRPGVK	3	0.34574	1.17528	1.29205	1.27002	0.753479	0.772374	0.757865	extracellular
Q60931	70	T	0.727273	0.00644	Down	Vdac3	0.993911	0.00161875	59.294	VCNYGLT(0.994)FT(0.006)QK	3	-2.7165	1.19332	1.17776	1.09128	0.758621	0.916996	0.841851	cytoplasm
Q60931	165	S	0.801925	0.0255	Down	Vdac3	0.800773	2.75e-06	87.388	S(0.199)KLS(0.801)QNNFALGYK	3	0.14289	1.19939	1.09434	1.02738	0.827586	0.964427	0.870781	cytoplasm
P20152	73	S	0.68306	0.00482	Down	Vim	0.978918	1.04e-05	95.498	LRS(0.021)S(0.979)VPGVR	3	0.0024867	1.17963	1.23773	1.22137	0.732719	0.829522	0.922927	nucleus
P20152	56	S	0.761035	0.00508	Down	Vim	0.768335	3.83e-08	107.62	SLYS(0.003)S(0.229)S(0.768)PGGAYVTR	2	0.21477	1.18924	1.08506	1.18866	0.897696	0.924116	0.813659	nucleus
P20152	55	S	0.803213	0.00976	Down	Vim	0.980514	2.71e-05	83.751	SLYS(0.012)S(0.981)S(0.008)PGGAYVTR	2	0.43725	1.11431	1.15158	1.11668	0.916129	0.828482	0.971707	nucleus
Q8CBE3	22	S	0.637755	0.0372	Down	Wdr37	0.962559	0.0027529	119.21	SHS(0.963)LS(0.037)IR	3	0.14862	0.930399	1.24554	1.44615	0.776275	0.844156	0.689689	nucleus
P56695	32	S	0.648088	0.000378	Down	Wfs1	0.999925	7.4e-24	147.06	LNATAS(1)LEQDKIEPPR	4	-0.01919	1.17457	1.28107	1.2115	0.790554	0.834186	0.752607	plasma membrane
P83741	2007	S	0.660066	0.0144	Down	Wnk1	0.996013	1.98e-58	188.33	EKPELAEPSHLNGPS(0.004)S(0.996)DLEAAFLSR	4	-0.27009	1.26339	1.1958	1.14751	0.937838	0.776204	0.666667	nucleus
O70373	688	S	0.553403	0.0238	Down	Xirp1	0.999996	8.5e-12	114.21	YCS(1)RVEIPSGQVSR	3	-1.0475	1.06578	1.36032	1.46543	0.611389	0.930785	0.611007	nucleus
O70373	138	S	0.669344	0.0227	Down	Xirp1	0.907086	1.11e-20	125.13	KFEEGS(0.004)FT(0.067)NS(0.907)S(0.022)DQEPEGLRPSGGDVQAAR	5	0.073295	1.14594	1.39676	1.08153	0.708292	0.932851	0.784515	nucleus
Q4U4S6	1570	S	0.672043	0.00366	Down	Xirp2	0.84321	0.00418614	67.704	RQS(0.157)S(0.843)FER	2	-0.41873	1.22574	1.09208	1.27263	0.751381	0.87723	0.784229	nucleus
P62960	312	S	0.735294	0.0223	Down	Ybx1	0.849635	8.71e-06	81.884	AADPPAENS(0.15)S(0.85)APEAEQGGAE	3	-0.10065	1.24199	1.14258	1.10675	0.766945	0.99337	0.807207	nucleus
Q9JKB3	335	S	0.749064	0.048	Down	Ybx3	0.999547	0.000958003	59.728	SRPLNAVS(1)QDGK	3	0.36673	1.11146	1.33895	0.994169	0.779825	0.929911	0.870172	nucleus
E0CYV9	432	T	1.24844	0.0455	Up	---	0.993284	0.00116288	78.814	T(0.993)PS(0.962)PIS(0.034)S(0.011)DLAR	2	1.0351	0.983836	0.849549	0.848256	1.08784	1.0167	1.24376	nucleus
Q3UHJ0	604	T	1.34953	0.04	Up	Aak1	0.815904	0.000402619	66.982	VQT(0.184)T(0.816)PPPTIQGQK	3	0.4636	0.963928	0.818182	0.805182	1.20299	1.29921	0.990602	nucleus
Q8K4G5	574	S	1.26263	0.0308	Up	Ablim1	0.999986	9.49e-10	108.9	NS(1)PLPYRPDS(0.224)RPLT(0.438)PT(0.337)YAQAPK	4	0.21094	0.849151	0.939182	0.874257	1.15292	1.221	0.986869	nucleus
Q8K4G5	399	S	1.30719	0.00284	Up	Ablim1	0.991906	0.000253028	109	T(0.848)S(0.152)S(0.009)ES(0.992)IYSR	2	-0.41476	0.816184	0.914257	0.885149	1.18813	1.134	1.09596	nucleus
Q8K4G5	395	T	1.47493	0.00272	Up	Ablim1	0.847502	0.000253028	109	T(0.848)S(0.152)S(0.009)ES(0.992)IYSR	2	-0.41476	0.791209	0.876371	0.774257	1.30986	1.139	1.15354	nucleus
Q8K4G5	517	S	1.59744	0.000921	Up	Ablim1	1	6.01e-08	107.15	S(1)PQHFHR	3	0.030888	0.819181	0.722832	0.789109	1.25654	1.312	1.15253	nucleus
Q8K4G5	509	S	1.65289	0.00876	Up	Ablim1	0.998277	7.69e-05	86.463	HS(0.998)YT(0.002)PTTSR	2	-0.16042	0.795205	0.715852	0.766337	1.37022	1.372	1.0202	nucleus
Q8K4G5	511	T	1.7762	0.00784	Up	Ablim1	0.958741	0.000328598	85.813	HS(0.976)Y(0.025)T(0.959)PT(0.031)T(0.007)S(0.002)R	2	-1.0667	0.81019	0.680957	0.686139	1.38632	1.437	1.04646	nucleus
Q8BWT1	216	T	1.30719	0.0206	Up	Acaa2	1	0.000251358	68.481	GKQT(1)MQVDEHAR	3	1.3545	0.897482	0.843668	0.924242	1.25939	1.01584	1.2104	mitochondria
Q5SWU9	79	S	1.24844	0.0132	Up	Acaca	0.997633	6.7e-05	122.39	SS(0.002)MS(0.998)GLHLVK	2	-0.2884	0.926765	0.827376	0.948869	1.14402	1.17245	1.058	cytoplasm
Q9JIX8	657	S	1.20048	0.0378	Up	Acin1	0.967207	0.00839301	64.82	KS(0.997)LS(0.967)PGVS(0.035)R	3	-0.6247	0.832456	0.914789	1.00305	1.08932	1.15795	1.05408	nucleus
Q9JIX8	468	S	1.21951	0.0472	Up	Acin1	1	5.83e-06	83.37	EPLAS(1)PHPAQLLR	2	-0.87706	0.82193	0.984329	0.914721	1.20637	1.08388	1.02857	nucleus
Q9JIX8	898	S	1.31406	0.00458	Up	Acin1	0.999983	0.0011945	103.87	IS(1)EDETER	2	0.52265	0.824561	0.863859	0.930964	1.21971	1.12527	1.09694	nucleus
Q99KI0	561	T	1.34953	0.00842	Up	Aco2	0.968902	6.25e-05	97.439	VDVS(0.03)PT(0.969)S(0.002)QR	2	0.49842	0.907186	0.75942	0.908465	1.143	1.12882	1.20276	mitochondria
Q9QXG4	30	S	1.28866	0.00824	Up	Acss2	1	9.85e-05	107.11	GWS(1)PPPEVR	2	0.047078	0.82811	0.885227	0.890315	1.09954	1.21795	1.03951	cytoplasm
Q9Z2N8	233	S	1.24069	0.0185	Up	Actl6a	1	0.00269131	79.07	EGS(1)PANWK	2	-0.05238	0.865072	0.918489	0.897939	1.08964	1.21929	1.01756	cytoplasm
Q9JI91	411	S	1.25313	0.0317	Up	Actn2	0.877904	2.02e-06	94.122	AS(0.878)T(0.122)HETWAYGK	3	0.68947	0.840119	0.935385	0.896982	1.16683	1.1972	0.984674	cytoplasm,nucleus
Q9JI91	574	S	1.46843	0.000963	Up	Actn2	1	7.19e-11	132.64	QS(1)ILAIQNEVEK	3	0.38233	0.813307	0.860513	0.766909	1.26456	1.16517	1.15326	cytoplasm,nucleus
Q8BGK2	48	S	1.20192	0.0322	Up	Adprhl1	0.999997	4.33e-06	91.616	TGGLDSLVLS(1)PGR	2	-0.31135	0.849206	0.875642	1.02004	1.1172	1.11228	1.07143	mitochondria
Q8CJG0	829	S	1.31234	0.0151	Up	Ago2	0.993838	2.01e-45	181.31	YHLVDKEHDS(0.006)AEGS(0.994)HT(0.621)S(0.379)GQSNGR	4	0.015241	0.915129	0.871306	0.870936	1.08598	1.08636	1.3145	cytoplasm
Q8CJG0	825	S	1.58479	0.00734	Up	Ago2	0.999987	8.78e-78	237.28	YHLVDKEHDS(1)AEGSHTSGQSNGR	5	0.14727	0.838561	0.840801	0.714286	1.1755	1.16192	1.45629	cytoplasm
O08715	428	S	1.48588	0.0295	Up	Akap1	0.97774	8.6102e-05	119.63	QS(0.978)LEGAS(0.022)NPR	2	-0.15093	0.827021	0.811853	0.803381	1.37983	1.12942	1.11966	extracellular
Q9WTQ5	613	S	1.42248	0.0063	Up	Akap12	0.997113	1.08e-14	166.57	RPS(0.997)ES(0.003)DKEEELDK	3	-0.087765	0.826863	0.832278	0.777778	1.29355	1.12995	1.04279	nucleus
E9Q394	2431	T	1.26904	0.0321	Up	Akap13	0.999906	0.00736187	50.87	AET(1)FGGFDCHQMNASK	3	0.95458	0.814043	0.899809	0.98836	1.20073	1.03504	1.19344	nucleus
E9Q394	2462	S	1.62338	0.0195	Up	Akap13	0.996783	1.56e-05	103.46	RT(0.001)ES(0.997)DS(0.002)GLK	2	-0.32	0.738426	0.660305	0.962963	1.39168	1.32432	1.11585	nucleus
E9Q394	1532	S	1.69205	0.04	Up	Akap13	1	0.00556301	55.314	RHS(1)WGPGK	2	-0.11978	0.590278	0.79771	0.934392	1.6071	1.22523	1.09399	nucleus
Q9D1F4	213	S	1.23762	0.0132	Up	Akt1s1	0.994594	8.13e-42	210.22	SSDEENGPPS(0.005)S(0.995)PDLDR	2	-0.21782	0.835294	0.937835	0.919588	1.08531	1.18763	1.05785	cytoplasm,nucleus
Q9D1F4	204	S	1.26422	0.0152	Up	Akt1s1	0.806073	4.77e-51	226.29	S(0.194)S(0.806)DEENGPPSSPDLDR	2	-1.024	0.910407	0.927117	0.827835	1.09479	1.05172	1.22417	cytoplasm,nucleus
P53995	530	T	1.21803	0.0297	Up	Anapc1	0.826561	7.36e-06	85.287	PS(0.173)T(0.827)PLDGVGTPK	3	0.72027	0.860494	0.930131	0.882979	1.13369	1.15055	0.971329	plasma membrane
Q8C8R3	3764	S	1.47493	0.0181	Up	Ank2	1	1.18e-45	225.5	GS(1)PIVQEPEEASEPK	2	-0.11225	0.92472	0.839801	0.684584	1.27468	1.08673	1.24901	cytoplasm,nucleus
Q8C8R3	3850	S	1.71527	0.00452	Up	Ank2	0.839694	0.00130987	74.611	YVS(0.84)S(0.159)DGT(0.001)EK	2	0.73813	0.770092	0.711443	0.743408	1.37048	1.39184	1.05556	cytoplasm,nucleus
Q9EPJ9	359	S	1.44928	0.00952	Up	Arfgap1	0.856684	5.3e-164	318.28	S(0.857)S(0.14)DS(0.003)WDVWGSGSASNNK	3	-0.86902	0.820225	0.75865	0.911675	1.17953	1.33615	1.09242	nucleus
Q8C0D4	163	S	1.26582	0.0281	Up	Arhgap12	0.988549	1.97e-05	88.101	FNSDS(0.011)HS(0.989)PK	3	-0.17062	0.944835	0.818465	0.886163	1.00774	1.22192	1.12335	nucleus
P98203	334	S	1.71821	0.0242	Up	Arvcf	1	0.0014739	93.345	GS(1)LGS(1)LDR	2	0.091586	0.796939	0.560659	0.898053	1.46322	1.26267	1.15253	nucleus
Q8VDN2	668	S	1.24688	0.000817	Up	Atp1a1	1	0.000848567	64.224	ACVVHGS(1)DLK	3	-0.50786	0.927794	0.870229	0.86619	1.09165	1.10171	1.1292	plasma membrane
Q6PIE5	464	S	1.34771	0.0468	Up	Atp1a2	0.999996	8.54e-05	134.49	CIELSCGS(1)VR	2	0.41322	0.813291	0.757606	0.994856	1.00497	1.20057	1.25313	plasma membrane
O55143	38	S	1.27877	0.0118	Up	Atp2a2	1	2.39e-10	123.02	WGS(1)NELPAEEGK	3	0.84596	0.834156	0.853586	0.96236	1.20876	1.08885	1.09073	plasma membrane
O55143	378	S	1.31062	0.0103	Up	Atp2a2	0.976315	6.57e-28	145.4	VEGDT(0.01)CS(0.976)LNEFS(0.014)ITGSTYAPIGEVQK	3	-0.22424	0.901283	0.935259	0.776195	1.1833	1.12833	1.11266	plasma membrane
O55143	537	T	1.36426	0.0244	Up	Atp2a2	1	0.00248495	70.056	VPMT(1)PGVK	2	-0.32763	0.934847	0.777888	0.841302	1.17413	1.29121	1.01695	plasma membrane
O55143	191	T	1.48148	0.0103	Up	Atp2a2	1	0.00981644	50.786	HT(1)DPVPDPR	3	-1.5057	0.943731	0.753984	0.745677	1.19857	1.12537	1.29811	plasma membrane
Q03265	264	T	1.21655	0.00292	Up	Atp5f1a	1	1.67e-05	90.412	RLT(1)DADAMK	3	0.11322	0.941288	0.872778	0.926316	1.10851	1.07487	1.15072	mitochondria
P70704	28	T	1.54321	0.00994	Up	Atp8a1	0.902303	1.8e-05	151.3	T(0.902)S(0.098)LADQEEVR	2	0.034561	0.876308	0.715299	0.800564	1.37618	1.24768	1.07018	plasma membrane
P50136	344	S	1.29032	0.00288	Up	Bckdha	1	3.11e-13	178.23	S(1)VDEVNYWDK	2	-0.52776	0.862167	0.902957	0.900093	1.22947	1.11594	1.09389	mitochondria
P18572	372	S	1.36986	0.0145	Up	Bsg	0.936866	4.27e-16	119.3	KPDQTLDEDDPGAAPLKGS(0.937)GT(0.063)HMNDK	5	-0.27886	0.873827	0.879348	0.758763	1.28327	1.06744	1.08829	plasma membrane
Q6PHZ2	287	T	1.72414	0.028	Up	Camk2d	1	0.0105195	79.492	QET(1)VDCLK	2	-0.23811	0.778481	0.70749	0.731501	1.66021	0.991018	1.16988	cytoplasm
Q923T9	381	S	1.38696	0.0264	Up	Camk2g	0.971756	3.29e-104	272.84	GS(0.972)T(0.027)ES(0.001)CNTTTEDEDLK	3	-0.45432	0.758112	0.875374	0.915438	1.31001	1.21224	1.01465	cytoplasm
O54724	21	S	1.5625	0.00396	Up	Cavin1	0.988985	6.57e-89	252.18	PYSGFPDAS(0.011)S(0.989)EGPEPTQGEAR	3	-0.031845	0.827447	0.785241	0.751817	1.34378	1.27778	1.07128	nucleus
Q63918	218	S	1.46199	0.0015	Up	Cavin2	1	2.03e-17	171.26	DEEALEDS(1)AEEK	2	-0.084331	0.840525	0.775946	0.833846	1.29394	1.13004	1.15762	cytoplasm
Q3TCJ8	56	S	1.65289	0.0304	Up	Ccdc69	0.998188	2.95e-06	96.673	VS(0.998)LS(0.002)DCIQEAK	2	0.67139	0.594352	0.881159	0.958382	1.23422	1.49779	1.29198	nucleus
Q8BGU5	37	T	1.2987	0.0269	Up	Ccny	1	2.17e-09	107.98	EDT(1)GCNLQHISDR	3	0.36561	1.01976	0.814739	0.827988	1.19978	1.08945	1.16789	nucleus
O54901	270	S	1.25	0.000995	Up	Cd200	0.791033	0.0329955	46.159	GES(0.791)S(0.209)QGMQR	2	-1.1413	0.874377	0.923298	0.881151	1.15458	1.11509	1.07926	mitochondria
Q04735	110	S	1.69779	0.00642	Up	Cdk16	0.956809	8.0555e-05	116.71	KIS(0.957)T(0.043)EDINKR	4	0.14772	0.663628	0.719039	0.87513	1.35743	1.34801	1.12859	nucleus
P46414	10	S	2.20264	0.00024	Up	Cdkn1b	0.926439	1.07e-05	95.981	VS(0.005)NGS(0.926)PS(0.068)LER	2	0.049094	0.806567	0.672606	0.721444	1.51263	1.70888	1.62267	nucleus
Q8K327	298	S	1.24224	0.0344	Up	Champ1	0.965684	0.000675177	58.814	RPT(0.034)PAVS(0.966)PGS(0.001)WK	3	-0.18094	0.772774	0.914823	0.971765	1.06902	1.10882	1.12711	nucleus
Q91VN4	164	S	1.60772	0.00314	Up	Chchd6	0.95186	3.1e-11	125.98	KAS(0.952)LT(0.048)HEQQQSAR	4	-0.70536	0.767096	0.829707	0.766064	1.24731	1.125	1.42926	nucleus
Q6P8J7	69	T	1.24688	0.0224	Up	Ckmt2	0.999717	1.51e-07	103.9	HNNCMAECLT(1)PTIYAK	3	0.074971	0.974194	0.870879	0.844651	1.11732	1.20174	1.03542	mitochondria
Q8BRT1	319	S	1.26743	0.00894	Up	Clasp2	0.998966	1.06e-10	130.29	SS(0.001)GS(0.999)VASLPQSDR	2	1.3972	0.946751	0.809437	0.923988	1.10398	1.14908	1.14403	nucleus
O70496	9	S	1.65017	0.0193	Up	Clcn7	0.997294	0.00253588	70.363	KVS(0.997)WS(0.003)GR	2	-0.057772	0.7291	0.728329	0.89648	1.59459	1.14649	1.14366	plasma membrane
Q99KN9	240	S	1.35501	0.00286	Up	Clint1	0.927688	1.41e-11	113.73	DREDS(0.999)PERCS(0.928)DS(0.074)DEEK	4	0.11513	0.923313	0.797665	0.817829	1.11973	1.15077	1.1697	extracellular
Q99KN9	235	S	1.7331	0.00408	Up	Clint1	1	1.41e-11	128.33	DREDS(1)PER	2	0.092869	0.853783	0.63716	0.704457	1.19235	1.36	1.25503	extracellular
Q70KF4	142	S	1.37741	0.0148	Up	Cmya5	0.999963	0.00189645	78.098	RGS(1)PSLR	3	-0.0045403	0.908824	0.794347	0.824324	1.08189	1.31962	1.08198	nucleus
Q5NBX1	332	S	1.35685	0.0372	Up	Cobl	1	5.01e-05	83.226	RAPPPPS(1)PK	3	0.19511	0.82516	0.763598	0.947255	1.20999	1.25072	0.980737	nucleus
Q5NBX1	235	S	1.37363	0.0213	Up	Cobl	0.945895	6.83e-11	112.82	KS(0.054)S(0.946)LGNDETDKEK	4	-0.40648	0.832623	0.789749	0.896663	1.30071	1.15946	0.998325	nucleus
Q3UMF0	666	S	1.21951	0.0021	Up	Cobll1	0.926722	0.000416376	64.275	ENHLT(0.073)AS(0.927)PGPDQK	3	-0.81714	0.861349	0.917363	0.913758	1.05343	1.10976	1.12121	nucleus
Q3UMF0	647	S	1.38313	0.0287	Up	Cobll1	0.947983	0.0128776	59.013	LS(0.052)GS(0.948)PACR	2	1.4142	0.852802	0.721448	0.941478	1.25806	1.18902	1.03131	nucleus
O55029	860	S	1.23762	0.0221	Up	Copb2	0.780244	3.01e-14	99.562	GFQPSRPTAQQEPDGKPAS(0.22)S(0.78)PVIMASQTTHK	5	0.23112	1.00104	0.858108	0.885057	1.08955	1.21436	1.09329	cytoplasm
Q9CPQ1	59	S	1.77305	0.00382	Up	Cox6c	0.992702	0.000769027	62.104	NY(0.007)DS(0.993)MKDFEEMR	3	-0.96264	0.780924	0.771036	0.817688	1.573	1.46837	1.16064	mitochondria
Q9CPQ1	3	S	2.10084	0.000137	Up	Cox6c	0.76704	0.00171693	72.096	S(0.233)S(0.767)GALLPK	2	-0.2925	0.700447	0.756472	0.723041	1.66091	1.41992	1.49531	mitochondria
P17665	17	S	1.22399	0.0492	Up	Cox7c	0.99998	1.51e-05	110.08	S(1)HYEEGPGK	3	0.84792	1.00935	0.83619	0.912186	1.02232	1.20064	1.15348	mitochondria
Q9DCT8	104	S	1.28535	0.025	Up	Crip2	0.996177	0.00427586	62.463	KT(0.004)S(0.996)GPPK	3	0.61725	0.902132	0.791444	0.948693	1.21152	1.15451	1.03112	nucleus
P50462	153	S	1.20919	0.0305	Up	Csrp3	0.999492	1.08e-07	130.1	S(0.999)LESTNVTDKDGELYCK	3	-0.47565	0.98531	0.915888	0.813835	1.10234	1.05626	1.12245	nucleus
P70698	574	S	1.57233	0.03	Up	Ctps1	0.988083	3.27e-16	145.69	S(0.001)GS(0.011)S(0.988)S(0.999)PDSEITELK	2	0.618	0.977941	0.72148	0.643145	1.25023	1.3504	1.08276	cytoplasm
P70698	575	S	1.62338	0.0126	Up	Ctps1	0.999274	7.34e-19	166.92	S(0.001)GS(0.011)S(0.988)S(0.999)PDSEITELK	2	0.618	0.907563	0.748201	0.645161	1.15183	1.38755	1.19507	cytoplasm
Q9JLV5	737	S	1.43472	0.0086	Up	Cul3	1	0.00100819	72.289	FLPS(1)PVVIK	3	-0.077689	0.927835	0.760748	0.803693	1.30416	1.12098	1.15077	nucleus
P97792	332	S	1.39276	0.000943	Up	Cxadr	0.987888	0.000806332	61.415	APQS(0.988)PT(0.012)LAPAK	3	-0.16238	0.785649	0.886342	0.864995	1.20109	1.17191	1.16224	plasma membrane
P62897	48	S	1.22549	0.022	Up	Cycs	0.937299	1.54e-13	127.32	TGQAAGFS(0.937)YT(0.063)DANK	2	0.036926	0.844961	0.963537	0.970669	1.07184	1.12998	1.20307	mitochondria
P31001	68	S	1.41844	0.0278	Up	Des	0.99999	0.000201788	68.329	TSGGAGGLGS(1)LR	2	-0.70017	0.876	0.888997	0.73008	1.35578	1.16073	1.02453	mitochondria
P31001	423	S	1.7301	0.00774	Up	Des	0.97744	8.04e-09	109.14	INLPIQT(0.023)FS(0.977)ALNFR	3	0.05679	0.835	0.592989	0.799801	1.21206	1.28047	1.35849	mitochondria
Q3UH60	99	S	1.3947	0.0232	Up	Dip2b	0.990281	4.43e-13	127.1	YRS(0.99)DIHT(0.01)EAVQAALAK	4	-0.25808	0.741379	0.971787	0.827768	1.30503	1.10221	1.13797	plasma membrane
Q6PNC0	1965	S	1.38696	0.0028	Up	Dmxl1	1	6.14e-26	159.77	WDS(1)DNDEENEDPPISMK	3	-0.12531	0.855651	0.86288	0.829035	1.07122	1.25872	1.20332	cytoplasm
O55111	718	S	1.33333	0.00936	Up	Dsg2	1	2.36e-08	150.11	GQHELS(1)EVDGRWEEHR	4	0.72006	0.908714	0.795025	0.901705	1.24304	1.15936	1.07022	endoplasmic reticulum
E9Q557	2821	S	1.25156	0.037	Up	Dsp	0.883205	0.000129931	78.903	LLEAAS(0.001)VS(0.883)S(0.116)K	3	-0.33191	0.976067	0.842916	0.842932	1.19787	0.999074	1.13275	nucleus
E9Q557	2538	S	1.3986	0.0498	Up	Dsp	0.780531	0.000179158	73.928	T(0.219)GS(0.781)QYDIQDAIDK	2	2.2352	0.924037	0.646817	0.929843	1.14549	1.10556	1.24516	nucleus
O88487	81	S	1.42248	0.00778	Up	Dync1i2	0.920247	6.66e-07	81.844	EAEALLQSMGLTTDSPIVPPPMS(0.92)PS(0.061)S(0.019)K	5	0.16498	0.898305	0.901536	0.758389	1.31841	1.16382	1.15479	nucleus
O88487	154	T	1.66667	0.00118	Up	Dync1i2	1	9.64e-26	153.87	EDEEEEDDVAT(1)PKPPVEPEEEK	3	-1.3084	0.838537	0.789521	0.724832	1.37189	1.19226	1.35857	nucleus
O70251	106	S	1.81818	0.00266	Up	Eef1b	1	6.33e-69	239.32	DDDDIDLFGS(1)DDEEESEEAK	3	0.48745	0.729367	0.67079	0.73668	1.47949	1.10647	1.30084	nucleus
P57776	162	S	1.43472	0.00722	Up	Eef1d	1	2.73e-24	148.29	GAT(1)PAEDDEDKDIDLFGS(1)DEEEEDKEAAR	4	0.39081	0.86122	0.788665	0.829809	1.34684	1.09657	1.11472	cytoplasm
Q99MS7	1074	S	1.38313	0.0387	Up	Ehbp1l1	1	7.14e-19	141.78	ADILGVQKPGS(1)WGALK	3	0.65985	0.99798	0.702194	0.8	1.10765	1.24335	1.10489	nucleus
P23116	1156	S	1.443	0.0185	Up	Eif3a	0.996088	0.00274529	80.102	ES(0.996)RPS(0.004)EER	2	-0.12635	0.929775	0.697885	0.896718	1.27282	1.24138	1.1288	nucleus
Q8JZQ9	120	S	1.26263	0.008	Up	Eif3b	1	1.21e-102	259.7	GHPSAGAEEEGGS(1)DGS(1)AAEAEPR	2	0.13456	0.896453	0.856421	0.942682	1.20476	1.14151	1.05577	nucleus
Q8R1B4	166	S	1.62075	0.00792	Up	Eif3c	1	1.16e-10	128.79	QNPEQS(1)ADEDAEK	2	0.12199	0.826174	0.775489	0.760037	1.51923	1.125	1.18182	cytoplasm
Q8BGD9	459	S	1.30208	0.0265	Up	Eif4b	0.772553	4.99e-05	70.345	EEDCHS(0.773)PT(0.178)S(0.049)KPPKPDQPLK	4	0.30874	0.854657	0.924569	0.797959	1.26335	1.05712	1.03476	nucleus
Q9WV92	725	T	1.65837	0.00616	Up	Epb41l3	0.980062	4.08e-10	124.62	DEVDAAES(0.018)T(0.98)PT(0.002)DR	2	0.43888	0.694418	0.870574	0.67019	1.2083	1.35609	1.14031	nucleus
Q99LC5	93	T	1.41243	0.0355	Up	Etfa	1	2.15e-11	113.88	GLLPEELT(1)PLILETQK	3	0.56205	0.963173	0.826654	0.73477	1.04269	1.36495	1.15965	mitochondria
P70429	244	S	1.33869	0.0175	Up	Evl	0.823616	1.61e-06	97.776	VQRPEDAS(0.001)GGS(0.148)S(0.824)PS(0.028)GTSK	3	0.52791	0.905624	0.911379	0.736901	1.08654	1.20228	1.1298	nucleus
O70433	255	S	1.28041	0.027	Up	Fhl2	0.995043	6.52e-06	100.09	KCS(0.995)LS(0.005)LVGR	2	-0.15239	0.913186	0.984412	0.875922	1.19903	1.30241	1.04928	nucleus
E9Q8I9	1940	S	1.28205	0.0133	Up	Fry	0.99775	2.89e-07	141.54	SS(0.002)S(0.998)PDLSSSSK	2	0.56877	0.824786	0.888393	0.902098	1.03786	1.23128	1.08436	plasma membrane
Q61584	493	S	1.36612	0.00244	Up	Fxr1	0.842725	0.00241932	80.102	S(0.157)S(0.843)IS(0.001)SVLK	2	-0.27055	0.834475	0.874718	0.792763	1.22203	1.10673	1.08957	nucleus
Q9WVR4	477	S	1.29702	0.012	Up	Fxr2	0.996757	0.000315737	64.705	AGPGDRDPPS(0.997)RGEES(0.003)R	4	-0.69392	0.847941	0.803295	0.939424	1.13061	1.18703	1.0415	nucleus
Q9DAS9	49	S	1.34228	0.0157	Up	Gng12	0.999933	0.000346423	63.488	S(1)DPLLMGIPTSENPFK	3	-0.64101	0.868756	0.802415	0.88391	1.24311	1.18678	1.001	nucleus
P05202	360	S	1.34228	0.00754	Up	Got2	0.999996	0.000557522	82.008	TQLVS(1)NLK	2	0.6052	0.911067	0.869388	0.822896	1.23022	1.04995	1.21374	mitochondria
P62806	81	T	1.66945	0.0309	Up	H4c1	0.928132	5.55e-09	102.73	T(0.928)VT(0.072)AMDVVYALK	3	0.339	0.93891	0.70903	0.656762	1.18067	1.0894	1.58036	nucleus
P02088	81	S	1.22699	0.0288	Up	Hbb-b1	1	9.22e-30	183.09	VITAFNDGLNHLDS(1)LK	3	-0.17265	0.975425	0.890354	0.856769	1.15901	1.01063	1.16927	cytoplasm
P02088	88	S	1.30208	0.000183	Up	Hbb-b1	0.998471	2.48e-24	196.52	GTFAS(0.998)LS(0.002)ELHCDK	4	-0.083094	0.89225	0.863149	0.880349	1.18137	1.13603	1.11359	cytoplasm
Q8CGP2	37	S	1.20627	0.0076	Up	Hist1h2bp	0.86469	0.000100922	79.614	KES(0.865)YS(0.135)VYVYK	3	-0.98361	0.894737	0.935697	0.927412	1.18435	1.08691	1.05444	nucleus
Q9Z204	306	S	1.60256	0.0233	Up	Hnrnpc	1	1.25e-26	156.11	DDEKEPEEGEDDRDS(1)ANGEDDS	4	0.26236	0.911325	0.617391	0.7881	1.39753	1.22435	1.09218	nucleus
Q60668	80	S	1.3587	0.00504	Up	Hnrnpd	0.991994	5.9e-12	149.73	NEEDEGHS(0.992)NS(0.638)S(0.37)PR	2	0.097853	0.833659	0.795156	0.910881	1.07629	1.14625	1.22615	nucleus
Q00PI9	159	S	1.43062	0.00302	Up	Hnrnpul2	0.999973	3.11e-59	208.93	GEEDGPEERS(1)GDETPGSEAPGDK	3	0.33977	0.814045	0.897087	0.8	1.24576	1.24861	1.09725	nucleus
P07901	263	S	1.42248	0.00514	Up	Hsp90aa1	1	1.43e-58	220.13	ESDDKPEIEDVGS(1)DEEEEEKK	5	0.30097	0.886476	0.763824	0.821086	1.22782	1.06499	1.22039	cytoplasm
P07901	231	S	2.03252	0.00256	Up	Hsp90aa1	1	5.57e-11	118.48	EVS(1)DDEAEEKEEKEEEK	4	1.1388	0.723593	0.581068	0.670927	1.56855	1.2066	1.23981	cytoplasm
P11499	226	S	1.62075	0.00294	Up	Hsp90ab1	1	1.11e-17	158.58	EREKEIS(1)DDEAEEEK	4	1.3693	0.791707	0.7356	0.793825	1.43069	1.1433	1.18563	cytoplasm
Q8BGC0	679	S	1.47929	0.00478	Up	Htatsf1	1	2.43e-35	194.92	LFDDS(1)DEKEDEEDTDGK	4	-0.17649	0.817907	0.865787	0.752688	1.28391	1.07301	1.24547	nucleus
Q8BGC0	705	S	1.69205	0.00158	Up	Htatsf1	1	3.22e-17	138.25	VFEDNS(1)NEK	3	1.2611	0.735412	0.80308	0.698925	1.39147	1.1489	1.24849	nucleus
Q8BGC0	697	S	2.0284	0.000537	Up	Htatsf1	1	3.22e-17	138.25	DDDAS(1)DKVFEDNS(1)NEK	3	-0.32182	0.622736	0.720572	0.644184	1.48934	1.25072	1.28873	nucleus
Q9Z1X4	67	T	1.21212	0.0196	Up	Ilf3	1	3.57e-43	196.18	GNSELSEAENMDT(1)PPDDESK	3	0.61737	1.01649	0.901408	0.863593	1.11371	1.0973	1.16091	nucleus
Q8CAQ8	128	S	1.34953	0.00668	Up	Immt	1	0.000373712	105.46	LPVAQS(1)QK	2	0.014972	0.870091	0.833647	0.875502	1.18291	1.04146	1.25699	mitochondria
Q920Q8	322	S	1.49701	0.0093	Up	Ivns1abp	0.987336	0.000278305	77.506	NS(0.987)PQS(0.531)S(0.351)PT(0.112)S(0.016)T(0.004)PK	2	0.20018	0.905331	0.716695	0.846736	1.2351	1.33865	1.12173	cytoplasm
Q920Q8	338	S	1.5083	0.00114	Up	Ivns1abp	0.999446	1.7e-18	161.35	S(0.001)LS(0.999)FEMQPDELLEK	2	1.4386	0.796875	0.768971	0.888363	1.29144	1.21665	1.1934	cytoplasm
Q920Q8	325	S	1.56006	0.0069	Up	Ivns1abp	0.84552	0.000278305	77.506	NS(0.79)PQS(0.846)S(0.349)PT(0.007)S(0.006)T(0.002)PK	3	-0.58326	0.893382	0.689713	0.830653	1.28061	1.33067	1.15586	cytoplasm
Q9ET78	462	S	1.34228	0.0246	Up	Jph2	1	1.31e-33	161.68	PRES(1)PQLHER	3	-0.0062945	0.958743	0.80441	0.832	1.28068	1.17417	1.02846	peroxisome
Q9ET78	504	S	1.3459	0.0468	Up	Jph2	0.999634	1.64e-05	85.387	DGLLSPGS(1)WNGEPGGEGSR	3	0.5837	0.806483	0.918504	0.859	1.36499	1.13113	0.98374	peroxisome
O35071	914	S	1.9305	0.0118	Up	Kif1c	0.981289	1.69e-07	107.99	PT(0.018)S(0.981)PPLSSWER	2	0.86842	0.792254	0.63445	0.581296	1.55376	1.28815	1.03623	nucleus
Q6ZQ58	498	S	1.20773	0.0287	Up	Larp1	0.999999	6.08e-06	128.68	ET(0.004)ES(0.996)APGS(1)PR	2	-0.42947	1.00419	0.876667	0.833189	1.06754	1.09256	1.11701	nucleus
Q3U9G9	71	S	1.48368	0.0265	Up	Lbr	0.93571	0.0026077	65.172	SGS(0.001)IS(0.007)S(0.02)S(0.936)PS(0.036)R	2	0.034082	0.807407	0.672642	0.9814	1.31823	1.20799	1.12782	plasma membrane
Q9JKS4	171	S	1.24844	0.0286	Up	Ldb3	0.992225	1.62e-52	240.41	AS(0.008)S(0.992)EGAQGS(0.763)VS(0.237)PK	2	-0.25942	0.964985	0.8	0.92381	1.15497	1.16157	1.04098	nucleus
Q9JKS4	179	S	1.41844	0.0353	Up	Ldb3	0.998172	7.39e-14	161.61	AS(0.153)S(0.847)EGAQGS(0.002)VS(0.998)PK	3	0.030948	0.927909	0.727749	0.837037	1.20565	1.3327	0.995122	nucleus
Q9JKS4	177	S	1.42653	0.0018	Up	Ldb3	0.762819	7.61e-09	106.31	AS(0.008)S(0.992)EGAQGS(0.763)VS(0.237)PK	2	-0.25942	0.858908	0.84712	0.780952	1.25828	1.1826	1.10439	nucleus
P21619	427	S	1.29032	0.0334	Up	Lmnb2	0.995956	7.84e-12	145.79	LETEDTS(0.003)GS(0.996)PS(0.001)R	2	-0.60789	0.820041	0.776564	0.979339	1.19787	1.04286	1.08498	nucleus
Q91ZP3	285	S	1.46628	0.0419	Up	Lpin1	0.979416	3.14e-11	122.01	PST(0.008)PKS(0.979)DS(0.013)ELVSK	3	0.13831	0.886531	0.725458	0.92286	1.04983	1.49182	1.17344	nucleus
P14873	2267	S	1.30208	0.00324	Up	Map1b	0.998908	0.0148538	44.511	S(0.001)KPLAAS(0.999)PK	3	-1.5894	0.942132	0.848861	0.82567	1.12447	1.11771	1.16372	nucleus
P14873	934	S	1.58228	0.00102	Up	Map1b	0.989546	4.08e-25	152.09	FEDEGAGFEES(0.009)S(0.99)ET(0.001)GDYEEK	3	-0.02354	0.818274	0.770186	0.755747	1.12447	1.26723	1.31858	nucleus
P14873	1013	S	2.36967	0.00134	Up	Map1b	1	5.07e-43	193.09	GEAEQS(1)EEEGEEEDKAEDAR	3	0.14294	0.616244	0.570393	0.576628	1.67945	1.31177	1.18363	nucleus
P47809	392	S	1.26263	0.0311	Up	Map2k4	0.909386	0.000438838	70.094	ILDQMPAT(0.042)PS(0.049)S(0.909)PMYVD	2	-1.4319	0.79878	0.860308	0.961754	1.1966	1.01625	1.09584	nucleus
P27546	99	S	1.24533	0.0423	Up	Map4	0.984101	2.17e-28	145.83	PTLLANGDHGMEGNNT(0.003)AGS(0.984)PT(0.013)DFLEER	4	-1.374	0.971698	0.906155	0.794521	1.04244	1.21377	1.07363	nucleus
P27546	667	S	1.63666	0.00188	Up	Map4	1	0.00614919	49.777	EPPPS(1)PEKK	4	0.41801	0.798742	0.691221	0.777661	1.28967	1.30524	1.11463	nucleus
Q8R001	199	S	1.80505	0.0281	Up	Mapre2	0.997772	9.13e-10	109.07	SHHANS(0.998)PT(0.002)AGAAK	3	-0.39812	0.87234	0.570265	0.715746	1.12331	1.64054	1.13281	cytoplasm
P10637	494	S	1.2837	0.0185	Up	Mapt	0.999159	3.15e-16	129.43	SGYSSPGS(0.999)PGT(0.001)PGSR	3	-0.14525	0.984541	0.815814	0.875	1.14073	1.21674	1.07534	nucleus
P26645	138	S	1.27065	0.0228	Up	Marcks	0.978124	8.6e-23	174.68	AEDGAAPS(0.978)PS(0.018)S(0.004)ETPK	3	0.41307	0.815668	0.903724	0.962679	1.24242	1.09357	1.07286	nucleus
P26645	143	T	1.27389	0.0106	Up	Marcks	0.980235	9.44e-16	135.18	AEDGAAPSPS(0.005)S(0.015)ET(0.98)PK	4	0.64009	0.872811	0.872843	0.934928	1.23918	1.12176	1.05174	nucleus
Q8K310	188	S	1.35685	0.0302	Up	Matr3	1	0.00021873	85.533	RDS(1)FDDR	3	-0.16194	0.88282	0.833165	0.795918	1.2968	1.14609	0.96516	nucleus
Q8VCF0	152	S	1.54321	0.0287	Up	Mavs	0.996347	3.83e-20	117.03	PVQDTQPPES(0.996)PVENS(0.003)EQLLQTNSGAVAR	3	0.11273	0.684211	0.915119	0.772268	1.46413	1.12159	1.07188	extracellular
Q8VCF0	390	S	1.76056	0.0204	Up	Mavs	0.998679	1.35e-06	97.463	S(0.001)LHS(0.999)GPEMSK	3	-1.1078	0.945419	0.720601	0.554637	1.35652	1.21384	1.33932	extracellular
P04247	52	S	1.31406	0.0011	Up	Mb	1	0.00237851	60.161	NLKS(1)EEDMK	3	0.34858	0.882583	0.879276	0.860724	1.08185	1.16096	1.20452	cytoplasm
Q3ULD5	498	S	1.49477	0.0011	Up	Mccc2	0.803932	1.54e-05	88.706	QFS(0.804)S(0.196)AEEAALK	2	-1.1538	0.806625	0.813725	0.854739	1.15826	1.20065	1.34152	mitochondria
P08249	51	S	1.25471	0.0153	Up	Mdh2	0.999967	0.0409254	50.108	NSPLVS(1)R	2	-0.093101	0.89445	0.82205	0.975143	1.18635	1.08925	1.10044	mitochondria
P06801	336	S	1.38504	0.0043	Up	Me1	1	0.00858566	74.173	IWLVDS(1)K	2	-0.42145	0.862264	0.758463	0.890185	1.20459	1.17522	1.09858	nucleus
Q8BMF3	600	S	1.64474	0.0383	Up	Me3	1	0.0059926	82.287	EAMS(1)VQK	2	-0.48642	0.740299	0.765038	0.773453	1.07534	1.49287	1.18116	mitochondria
O35678	189	S	1.25471	0.0086	Up	Mgll	0.995768	1.79e-25	158.89	NKS(0.996)EVDLY(0.004)NSDPLVCR	3	-0.51755	0.879445	0.945205	0.879841	1.20401	1.0481	1.1405	cytoplasm
Q99KX1	237	S	1.36426	0.000184	Up	Mlf2	0.997232	3.81e-11	113.67	LAIQGPEDS(0.997)PS(0.003)R	2	-0.01343	0.830664	0.819716	0.882225	1.13831	1.16366	1.15435	nucleus
Q9CQX8	60	S	1.20627	0.0334	Up	Mrps36	0.845557	3.8e-52	193.88	GS(0.026)T(0.128)S(0.846)PDLLMHQGPPDTAEIIK	3	0.082134	0.903164	1.00894	0.897013	1.15385	1.19932	1.03377	mitochondria
Q9CQX8	89	S	1.21359	0.0192	Up	Mrps36	1	4.68e-07	95.662	KPMS(1)QEEMEFIQR	3	-0.10964	0.974113	0.856008	0.972194	1.19844	1.1036	1.0985	mitochondria
Q3UHD3	1035	S	1.48368	0.00733	Up	Mtus2	1	1.27e-10	126.91	EKELS(1)IELANIR	3	0.30807	0.817734	0.814076	0.775293	1.11164	1.08497	1.37598	nucleus
O70468	423	S	1.32275	0.0125	Up	Mybpc3	0.998703	6.09e-36	171.05	TLTIS(0.001)QCS(0.999)LADDAAYQCVVGGEK	2	0.27752	0.947585	0.832285	0.819095	1.06414	1.12874	1.24332	cytoplasm
O70468	826	S	1.53374	0.0383	Up	Mybpc3	1	0.00146789	92.838	ELS(1)HEAR	3	-0.57388	0.875642	0.661426	0.840201	1.20505	1.21058	1.23187	cytoplasm
Q02566	1478	S	1.22699	0.0121	Up	Myh6	0.99802	0.000678611	123.51	S(0.998)LS(0.002)TELFK	3	-0.34021	0.958101	0.895338	0.847314	1.14784	1.0385	1.1288	nucleus
Q02566	28	T	1.23153	0.0342	Up	Myh6	1	0.00266911	53.869	LEAQT(1)RPFDIR	2	0.051588	0.79702	0.921028	0.97361	1.12777	1.04064	1.14706	nucleus
Q02566	1896	S	1.25786	0.019	Up	Myh6	0.99879	9.57e-17	128.44	QAEEAEEQANT(0.001)NLS(0.999)K	3	-0.33187	0.876164	0.966698	0.821866	1.08659	1.0631	1.20183	nucleus
Q02566	1481	T	1.26263	0.01	Up	Myh6	0.79876	0.000586963	127.76	S(0.012)LS(0.19)T(0.799)ELFK	3	-0.097431	0.970205	0.870599	0.821866	1.15417	1.0984	1.10751	nucleus
Q02566	750	S	1.26422	0.000418	Up	Myh6	1	3.41e-19	183.41	LLGS(1)LDIDHNQYK	3	-0.2955	0.924581	0.871551	0.863336	1.11404	1.12941	1.12069	nucleus
Q02566	1311	T	1.3459	0.000125	Up	Myh6	0.993955	4.85e-06	133.48	LS(0.006)YT(0.994)QQMEDLKR	3	0.42251	0.883613	0.85157	0.837889	1.14044	1.1369	1.18357	nucleus
Q02566	1309	S	1.36054	0.00356	Up	Myh6	0.987363	1.55e-17	158.17	GKLS(0.987)YT(0.013)QQMEDLK	2	0.041597	0.934823	0.829686	0.793591	1.18796	1.1369	1.1572	nucleus
Q02566	1493	S	1.36799	0.00664	Up	Myh6	0.999999	8.79e-13	122.19	NAYEES(1)LEHLETFK	3	-0.5956	0.858473	0.886775	0.804901	1.21859	1.04278	1.22617	nucleus
Q02566	447	T	1.38889	0.00628	Up	Myh6	0.998604	0.00501718	62.633	INAT(0.999)LET(0.001)K	3	0.13467	0.75419	0.905804	0.865221	1.09926	1.19786	1.21095	nucleus
Q02566	950	S	1.39276	0.00456	Up	Myh6	1	8.06e-09	111.22	LEDECS(1)ELKK	3	-0.046666	0.891061	0.857279	0.775683	1.26082	1.15615	1.09838	nucleus
Q02566	1235	S	1.41844	0.0111	Up	Myh6	0.875696	1.58e-05	87.429	LELDDVT(0.124)S(0.876)NMEQIIK	3	1.3746	0.939479	0.811608	0.748351	1.283	1.13797	1.12373	nucleus
Q02566	1917	S	1.46628	0.0318	Up	Myh6	1	0.000145827	128.22	ADIAES(1)QVNK	2	0.39265	0.975791	0.826832	0.652215	1.28089	1.18075	1.13793	nucleus
Q02566	413	T	1.5015	0.00278	Up	Myh6	0.999998	0.00646514	75.819	VGNEYVT(1)K	2	-0.22062	0.842644	0.753568	0.824694	1.16262	1.3369	1.13387	nucleus
Q02566	1598	S	1.5083	0.0266	Up	Myh6	0.994819	0.00309649	50.722	MVDS(0.995)LQT(0.005)SLDAETR	3	0.47337	0.961825	0.812559	0.640905	1.30517	1.15508	1.18357	nucleus
Q02566	1067	S	1.78253	0.028	Up	Myh6	0.990342	2.32e-05	79.837	LT(0.01)QES(0.99)IMDLENDK	3	-0.16496	0.643389	0.876308	0.659755	1.66843	1.08342	1.1359	nucleus
Q91Z83	1648	S	1.35685	0.0363	Up	Myh7	0.999998	0.00489039	96.342	SLQS(1)LLK	2	0.74407	0.891473	0.754692	0.762871	1.2719	0.997779	0.997632	cytoplasm
Q8VDD5	1943	S	1.27877	0.0343	Up	Myh9	1	6.6e-13	122.19	KGT(1)GDCS(1)DEEVDGK	3	-0.91458	0.892927	0.8263	0.951943	1.18986	1.22792	0.996117	nucleus
P09542	49	S	1.33333	0.00402	Up	Myl3	1	0.00251145	68.355	EAEFDAS(1)K	3	-0.62881	0.885356	0.839232	0.875612	1.21336	1.05397	1.20101	cytoplasm
Q6PDN3	1794	S	1.63132	0.0067	Up	Mylk	0.794204	5.18e-36	210.57	S(0.794)S(0.206)TGSPTSPINAEK	2	-0.1509	0.724138	0.899886	0.672566	1.34146	1.23581	1.16945	cytoplasm
Q62234	863	S	1.22249	0.00252	Up	Myom1	0.997226	1.95e-33	156.88	DALLGSNPNKPS(0.997)PPS(0.29)S(0.71)PS(0.002)SR	3	-0.087362	0.94958	0.888309	0.864865	1.11992	1.07877	1.10425	nucleus
Q62234	1218	S	1.287	0.00804	Up	Myom1	1	0.000695165	68.536	LLALS(1)QEHK	3	0.33961	0.794118	0.946764	0.878378	1.10387	1.14505	1.12259	nucleus
Q62234	845	S	1.37552	0.0212	Up	Myom1	0.9986	7.94e-06	88.427	GGMNGAS(0.999)PPT(0.001)SQK	3	0.87963	0.870798	0.770355	0.877339	1.17658	1.28915	0.999035	nucleus
Q62234	1163	S	1.39082	0.0087	Up	Myom1	0.999999	4.27e-13	175.48	DYVPTEDS(1)PR	2	0.76398	0.870798	0.796451	0.835759	1.27384	1.17867	1.02703	nucleus
Q9JJW5	116	S	1.22699	0.0305	Up	Myoz2	1	1.48e-25	163.18	S(1)PPNPENIAPGYSGPLK	2	0.23061	0.892051	0.923858	0.88501	1.10689	0.989504	1.21735	cytoplasm
Q9JJW5	111	T	1.23457	0.0018	Up	Myoz2	0.999863	1.45e-35	156.7	VDGSNLEGGSQQGPS(0.232)T(0.768)PPNT(1)PDPR	3	0.23477	0.882237	0.936041	0.86653	1.11089	1.07061	1.1326	cytoplasm
Q5DTJ9	641	S	1.27551	0.000341	Up	Mypn	0.781646	3.53e-13	91.276	IPEPS(0.218)S(0.782)PIKEPPPVLAK	3	1.0299	0.886171	0.914397	0.862782	1.11542	1.11987	1.16316	nucleus
P70670	1715	S	1.20192	0.0332	Up	Naca	0.982643	0.00028464	91.867	VLMS(0.017)S(0.983)PPKK	3	-0.041772	0.980372	0.879883	0.871134	1.04114	1.18966	1.05024	nucleus
P70670	1489	S	1.24224	0.00342	Up	Naca	0.992433	9.74e-23	180.78	DAPTTLAES(0.992)PS(0.177)S(0.83)PKK	3	-0.16083	0.934917	0.898438	0.846392	1.07444	1.10446	1.14976	nucleus
P70670	1583	S	1.28041	0.0308	Up	Naca	0.990221	3.76e-12	126.26	EAPAT(0.431)LPPS(0.547)PT(0.032)KS(0.99)PK	3	0.48792	0.931818	0.901367	0.801031	1.06268	1.26065	1.04834	nucleus
Q9ERS2	114	T	1.44718	0.0277	Up	Ndufa13	0.835388	0.00052014	71.176	VGESVFHT(0.165)T(0.835)R	3	0.81123	0.767606	0.945744	0.771623	1.40284	1.1267	1.06536	cytoplasm
Q59J78	159	T	1.23457	0.0142	Up	Ndufaf2	0.987602	0.000618411	61.096	TFQPGS(0.012)WT(0.988)PEDGKR	3	0.60853	0.931373	0.906955	0.863372	1.11885	1.19414	1.02189	mitochondria
Q9CR61	14	S	1.23762	0.0268	Up	Ndufb7	0.99999	4.79e-05	74.789	YLWDAS(1)VEPDPEK	3	-0.4306	0.973477	0.79922	0.909789	1.11626	1.15025	1.05439	cytoplasm
Q91VD9	461	S	1.221	0.00132	Up	Ndufs1	1	0.0045322	55.314	HS(1)FCEVLK	3	-0.05421	0.888784	0.938931	0.900493	1.08378	1.09543	1.15116	mitochondria
Q99LY9	93	T	1.32802	0.032	Up	Ndufs5	0.9124	4.45e-05	78.597	EGKY(0.088)T(0.912)PPPHHSGR	4	-0.20105	0.864086	0.751041	0.917861	0.99323	1.24103	1.1313	mitochondria
Q9DC07	222	S	1.32979	0.00364	Up	Nebl	0.877737	1.59e-17	140.8	AMY(0.002)DY(0.086)S(0.878)AQDEDEVS(0.034)FR	3	1.3625	0.91992	0.849473	0.821764	1.20653	1.07966	1.15902	nucleus
Q9DC07	149	S	1.3624	0.0498	Up	Nebl	0.976395	1.18e-07	149	S(0.976)T(0.024)QVVSDAAYK	2	0.55443	0.762763	0.863854	0.921201	1.36565	1.11426	0.990244	nucleus
Q9DC07	230	S	1.82149	0.00278	Up	Nebl	1	8.86e-34	187.73	AMYDYSAQDEDEVS(1)FR	2	-0.10916	0.81982	0.683605	0.655722	1.41834	1.16038	1.3522	nucleus
Q8K1R7	332	S	1.29534	0.0323	Up	Nek9	0.964437	2.57e-17	146.88	S(0.028)S(0.964)T(0.008)VTEAPIAVVTSR	2	0.38719	0.763838	0.937751	0.924974	1.2366	1.05376	1.11309	cytoplasm
Q6P5H2	880	S	1.45985	0.000117	Up	Nes	0.983688	2.37e-07	118.2	VS(0.984)QVS(0.016)LESLEK	3	0.91028	0.806194	0.839369	0.822926	1.2069	1.15358	1.24577	nucleus
Q02780	323	S	1.28535	0.0407	Up	Nfia	0.775938	4.75e-13	107.98	S(0.776)PGS(0.071)GS(0.085)QS(0.028)S(0.04)GWHEVEPGLPSPSTLK	3	0.15902	0.853968	0.794681	0.966736	1.01037	1.24904	1.10223	nucleus
E9Q7G0	1982	T	1.27877	0.000264	Up	Numa1	0.995963	2.68e-05	87.323	VSSETHQGPGT(0.996)PES(0.004)K	3	-0.12845	0.905181	0.863507	0.867993	1.15484	1.11166	1.10504	mitochondria
E9Q7G0	1835	S	1.81818	0.000278	Up	Numa1	0.965196	3.94e-05	113.99	ATS(0.03)S(0.965)T(0.003)QS(0.001)LAR	2	0.27602	0.70088	0.725118	0.735081	1.3828	1.18874	1.35691	mitochondria
Q9QZS3	438	T	1.49254	0.0318	Up	Numb	0.762832	0.000330045	88.155	RT(0.763)PS(0.237)EADR	3	-0.13395	0.780952	0.684793	1.00099	1.3044	1.29452	1.08383	nucleus
A2AAJ9	4775	S	1.28205	0.0426	Up	Obscn	1	0.00185853	78.556	KAS(1)VVWK	2	0.84652	0.882472	0.887424	0.872081	1.18922	1.01481	1.18515	nucleus
A2AAJ9	2941	S	1.41643	0.00252	Up	Obscn	0.999371	1.91e-06	98.592	DDTPLS(0.999)PSEK	3	0.040337	0.816616	0.872211	0.808122	1.21373	1.07502	1.24554	nucleus
A2AAJ9	6539	S	1.45773	0.0388	Up	Obscn	0.934331	3.14e-12	126.5	SRPSSSVQES(0.785)S(0.28)S(0.934)ES(0.001)EDGDSR	3	-0.32049	1.01418	0.774848	0.675127	1.10882	1.17966	1.30099	nucleus
A2AAJ9	6537	S	1.5873	0.00676	Up	Obscn	0.849035	3.64e-24	148.84	SRPSSSVQES(0.849)S(0.677)S(0.469)ES(0.005)EDGDSR	3	-0.66273	0.877406	0.791075	0.66802	1.25294	1.13623	1.31683	nucleus
A2AAJ9	6538	S	1.80832	0.007	Up	Obscn	0.88181	3.27e-44	199.75	SRPSSSVQES(0.019)S(0.882)S(0.099)ESEDGDSR	3	0.5289	0.673759	0.815416	0.657868	1.46667	1.07206	1.34158	nucleus
Q3B7Z2	191	S	1.36426	0.000375	Up	Osbp	1	1.89e-38	184.6	MLAES(1)DDS(1)GDEESVSQTDK	3	-0.45649	0.902321	0.853134	0.820537	1.16051	1.17801	1.17778	cytoplasm
Q9ET54	201	S	1.27226	0.00254	Up	Palld	0.769908	8.29e-05	73.672	S(0.002)PNGES(0.041)S(0.173)S(0.77)PDS(0.014)GYLSPK	3	0.51733	0.889216	0.841893	0.924025	1.13452	1.07661	1.16636	nucleus
Q9CQV1	69	S	1.49701	0.0184	Up	Pam16	1	0.00265666	79.201	LS(1)PEEVQK	2	-0.10788	0.79938	0.904675	0.770059	1.46228	1.07984	1.16228	extracellular
P49586	323	S	1.26904	0.0102	Up	Pcyt1a	0.869297	1.86e-07	109.1	QS(0.447)PS(0.506)S(0.167)S(0.869)PT(0.011)HER	3	0.29822	0.990027	0.90892	0.866732	1.17391	1.09839	1.23804	nucleus
P49586	331	S	1.3947	0.0492	Up	Pcyt1a	0.93754	5.32e-05	80.219	QS(0.78)PS(0.312)S(0.398)S(0.457)PT(0.102)HERS(0.948)PS(0.938)PS(0.066)FR	3	1.0439	0.87398	0.8723	0.896347	1.31304	1.05221	1.32205	nucleus
P49586	329	S	1.47275	0.004	Up	Pcyt1a	0.99047	5.32e-05	76.605	S(0.99)PS(0.009)PSFR	2	0.33474	0.862194	0.833803	0.868707	1.36025	1.10743	1.30922	nucleus
P49586	322	S	1.65289	0.0371	Up	Pcyt1a	0.816285	6.87e-07	130.66	QS(0.997)PS(0.049)S(0.816)S(0.134)PT(0.004)HER	2	-0.12307	0.770626	0.63662	1.00494	1.59627	1.1496	1.23804	nucleus
Q9DBX2	25	S	1.84502	0.00358	Up	Pdcl	1	1.26e-11	114.68	LQYYYS(0.002)T(0.041)S(0.957)EDEDS(1)DHEDKDR	4	0.14373	0.745782	0.716201	0.597254	1.09499	1.39744	1.30348	cytoplasm
Q9DBX2	20	S	1.84502	0.00358	Up	Pdcl	0.957093	1.26e-11	114.68	LQYYYS(0.002)T(0.041)S(0.957)EDEDS(1)DHEDKDR	4	0.14373	0.745782	0.716201	0.597254	1.09499	1.39744	1.30348	cytoplasm
P35486	293	S	1.38696	0.0258	Up	Pdha1	0.997573	3.24e-22	173.09	YHGHS(0.998)MS(0.002)DPGVSYR	2	-0.50056	0.719165	0.891182	0.920802	1.06989	1.14669	1.29394	mitochondria
P35486	300	S	1.61031	0.0237	Up	Pdha1	1	7.65e-23	174.52	YHGHS(0.602)MS(0.398)DPGVS(1)YR	2	-0.74892	0.649905	0.845216	0.833969	1.03118	1.25	1.4666	mitochondria
Q4VA53	1281	S	1.28205	0.0181	Up	Pds5b	1	1.1e-07	107.21	HKEELLENEDEQNS(1)PPKK	5	-0.20169	0.884854	0.93613	0.856506	1.2642	1.03438	1.13304	nucleus
Q4VA53	1356	S	1.287	0.0015	Up	Pds5b	0.999196	2.4e-24	146.68	AES(0.999)PET(0.001)SAVESTQSTPQK	3	0.14252	0.920283	0.880839	0.867201	1.19753	1.08999	1.14613	nucleus
Q4VA53	1257	S	1.38122	0.0309	Up	Pds5b	0.98812	4.54e-19	162.14	T(0.181)AS(0.831)DS(0.988)DEQQWPEEK	3	-0.70505	0.859167	0.92755	0.794118	1.39259	1.0455	1.12432	nucleus
Q62048	116	S	1.51057	0.0156	Up	Pea15	1	5.28e-05	90.759	QPS(1)EEEIIK	3	-0.10691	0.834568	0.88547	0.804279	1.50146	1.07976	1.23012	cytoplasm
P70296	52	S	1.71527	0.0105	Up	Pebp1	0.817872	4.97e-07	95.822	PS(0.175)S(0.818)IS(0.007)WDGLDPGK	3	0.34496	0.805911	0.697431	0.723517	1.39005	1.41571	1.01346	cytoplasm
O70250	121	T	1.25628	0.0331	Up	Pgam2	0.995704	9.12e-10	122.33	S(0.004)FDT(0.996)PPPPMDEK	2	0.023175	1.00211	0.859259	0.818455	1.04416	1.12996	1.19246	cytoplasm
P67778	151	S	1.48368	0.0199	Up	Phb	0.997044	0.000136911	110.8	QVS(0.997)DDLT(0.003)ER	2	-0.10367	0.939864	0.719635	0.827935	1.2433	1.07351	1.37616	cytoplasm
Q68FH0	336	S	1.21065	0.00528	Up	Pkp4	0.915054	1.39e-16	141.6	VASPSQGQVGS(0.001)S(0.084)S(0.915)PK	2	0.25046	0.871252	0.931723	0.92511	1.045	1.11185	1.14689	nucleus
O35691	442	S	1.40252	0.001	Up	Pnn	0.997638	1.56e-61	231.89	S(0.002)LS(0.998)PGKENINSQEVEK	3	0.086812	0.870902	0.860099	0.778761	1.14899	1.15567	1.21338	nucleus
O35691	96	S	1.70358	0.0132	Up	Pnn	1	1.19e-11	113.21	RES(1)RQES(1)DPEDDDVK	3	0.32554	0.858607	0.75665	0.608653	1.30073	1.40619	1.08386	nucleus
P08775	1863	T	1.25628	0.00876	Up	Polr2a	0.776073	0.00806767	80.438	YS(0.006)PT(0.776)S(0.218)PK	2	0.093428	0.893836	0.858803	0.944785	1.06421	1.21302	1.10999	nucleus
P08775	1919	T	1.40845	0.0175	Up	Polr2a	0.915348	2.32e-08	106.35	YSPTSPTYS(0.003)PT(0.915)S(0.082)PK	3	-0.69912	0.747432	0.803396	0.990798	1.22105	1.2351	1.12458	nucleus
Q9DBR7	994	S	1.62602	0.0209	Up	Ppp1r12a	1	0.000754607	64.224	RIS(1)EMEEELK	3	-0.13091	0.604651	0.761641	0.948039	1.1754	1.24182	1.34821	nucleus
Q99MR9	40	S	1.33869	0.032	Up	Ppp1r3a	0.883015	0.00257457	53.519	AT(0.002)FKPGFS(0.883)PQPS(0.115)R	3	-1.8654	0.708249	0.92233	0.920076	1.20615	1.10413	1.10452	cytoplasm
Q8R3Q2	670	S	2.34192	0.0262	Up	Ppp6r2	0.970728	9.77e-36	206.89	NVPGLAAPS(0.024)S(0.971)PT(0.005)QK	3	-0.37529	0.826337	0.990119	0.482864	1.79174	1.38451	2.21255	nucleus
Q8R3Q2	796	S	2.44499	0.0317	Up	Ppp6r2	0.999135	9.1e-59	202.14	KAPLVASDSSSSGGS(0.999)DS(0.001)EDDEK	3	0.09742	0.88642	0.879447	0.494118	1.74484	1.27503	2.5081	nucleus
Q6PAM0	157	S	1.29032	0.0116	Up	Prkab2	1	1.12e-07	98.281	KS(1)DFEVFDALK	2	1.1307	0.965577	0.863296	0.821031	1.17557	1.17833	1.0662	cytoplasm
Q6PAM0	107	S	1.443	0.0053	Up	Prkab2	1	1.29e-49	204.61	S(1)HNDFVAILDLPEGEHQYK	4	0.57294	0.792599	0.899813	0.803842	1.30207	1.08578	1.21565	cytoplasm
P05132	198	T	1.39276	0.0185	Up	Prkaca	0.847454	2.37e-11	115.54	T(0.152)WT(0.847)LCGTPEYLAPEIILSK	3	0.15113	0.892028	0.872258	0.712953	1.26771	1.09582	1.08736	mitochondria
P0C605	224	S	1.27877	0.0433	Up	Prkg1	0.989146	3.58e-05	81.51	S(0.002)VPT(0.009)FQS(0.989)LPDEILSK	3	-0.094968	0.887339	0.886957	0.85023	1.11576	0.964386	1.27596	cytoplasm
Q52KR3	2170	S	1.24224	0.0306	Up	Prune2	0.936611	1.09e-05	154	PAS(0.013)S(0.051)RS(0.937)S(0.928)PEPS(0.072)DMR	3	-1.4765	0.902091	0.929957	0.862745	1.16053	0.984663	1.20158	nucleus
Q52KR3	696	S	1.27877	0.0438	Up	Prune2	0.829654	6.8e-07	115.33	T(0.166)S(0.83)DS(0.003)T(0.001)FQPK	2	-0.4059	0.893536	0.924569	0.831933	1.28937	0.989775	1.10771	nucleus
Q52KR3	2638	S	1.88679	0.0155	Up	Prune2	0.999997	5.2e-05	90.913	DSGPES(1)PGR	2	-0.28714	0.763308	0.636853	0.703081	1.61759	0.99182	1.35771	nucleus
Q99JF8	129	S	1.61551	0.0057	Up	Psip1	0.999996	3.4e-12	123.83	EDTDQEEKAS(1)NEDVTK	4	0.32269	0.857918	0.80379	0.646168	1.19355	1.30731	1.22461	nucleus
Q9Z2U1	56	S	1.20337	0.00664	Up	Psma5	0.822455	1.14e-11	116.87	IT(0.178)S(0.822)PLMEPSSIEK	3	-0.2759	0.944279	0.884211	0.882411	1.1196	1.02734	1.11391	cytoplasm
Q9R1Z7	18	S	1.37741	0.0431	Up	Pts	0.999483	0.000163429	122.77	LVS(0.999)FS(0.001)ASHR	3	-0.15434	0.970913	0.912651	0.714731	1.14129	1.09957	1.33744	mitochondria
Q80U58	136	S	1.34953	0.0136	Up	Pum2	1	4.62e-09	141.73	GKAS(1)PFEEDQNR	2	-0.27135	0.95015	0.870698	0.773297	1.17569	1.0836	1.24199	cytoplasm,nucleus
A3KGS3	820	S	1.38504	0.00146	Up	Ralgapa2	0.986812	1.42e-06	126.34	S(0.007)S(0.007)S(0.987)PAELELK	2	-0.01928	0.836111	0.88781	0.81749	1.102	1.23783	1.18245	plasma membrane
Q9CT10	148	S	1.28866	0.00302	Up	Ranbp3	0.943738	3.28e-46	225.68	S(0.018)PS(0.944)ES(0.038)AEETHTLEEK	3	-0.11646	0.871334	0.858014	0.928707	1.16648	1.07246	1.18506	nucleus
Q9CT10	58	S	1.45985	0.000522	Up	Ranbp3	0.825489	7.17e-06	147.96	TS(0.017)S(0.825)LT(0.152)HS(0.005)EEK	2	-0.067858	0.803217	0.857143	0.818441	1.26145	1.22153	1.13378	nucleus
Q9CT10	146	S	1.5015	0.0152	Up	Ranbp3	0.974093	5.47e-46	223.29	S(0.974)PS(0.026)ESAEETHTLEEK	3	-0.56902	0.861873	0.756969	0.839354	1.38101	1.02484	1.28317	nucleus
Q3UQS8	1182	S	1.4881	0.00932	Up	Rbm20	0.982976	3.85e-10	125.75	ETEGT(0.017)DS(0.983)PS(1)PER	2	0.34918	0.924004	0.695329	0.796334	1.15779	1.25957	1.17901	nucleus
Q80Y56	229	S	1.23001	0.03	Up	Rbsn	0.919648	3.18e-06	85.913	RGS(0.92)IS(0.02)S(0.02)MS(0.02)S(0.02)VSSVLDEKDDDR	3	-0.311	0.874443	0.941729	0.908217	1.14219	1.2135	0.996732	nucleus
P99027	105	S	1.49925	0.0449	Up	Rplp2	1	7.01e-12	121.56	KEES(1)EES(1)DDDMGFGLFD	2	-0.095738	0.945817	0.953052	0.641995	1.18455	1.19081	1.4323	mitochondria
O88667	82	S	1.56495	0.0204	Up	Rrad	0.814073	1.4e-12	102.43	LDWPEGSSDS(0.001)LS(0.275)S(0.814)GGS(0.814)GS(0.096)EEGVYK	3	-0.028948	0.953967	0.701754	0.717842	1.081	1.37739	1.25328	nucleus
Q99P72	165	S	1.20192	0.00152	Up	Rtn4	0.948569	6e-70	209.46	GS(0.949)GS(0.051)VDETLFALPAASEPVIPSSAEK	3	0.4797	0.912261	0.930649	0.86604	1.1065	1.06635	1.08504	plasma membrane
P59808	435	S	1.28205	0.042	Up	Sash1	1	0.00167615	60.161	EVIKS(1)PPAPR	3	-0.40036	0.966667	0.841255	0.865004	1.02935	1.3064	1.09265	nucleus
P59808	241	S	1.44092	0.00746	Up	Sash1	0.999998	1.1e-12	156	EQS(1)DDETEDSVK	3	-0.14522	0.888889	0.867871	0.759243	1.20767	1.31987	1.09585	nucleus
P59808	380	S	1.50602	0.000658	Up	Sash1	0.999589	0.00137273	108.7	S(1)LTEGEMK	2	0.39935	0.885185	0.796578	0.773861	1.23138	1.2615	1.2066	nucleus
Q6ZPE2	1819	T	1.38696	0.00258	Up	Sbf1	0.78751	5.64e-05	72.302	GVIDLAEVEAVAPGT(0.788)PT(0.212)IGAPK	4	-0.11351	0.830171	0.83597	0.90472	1.1746	1.27839	1.11369	nucleus
Q8BU14	158	T	1.49254	0.00666	Up	Sec62	0.999344	0.000802163	71.558	KEET(0.001)PGT(0.999)PK	2	0.41999	0.829868	0.741641	0.848731	1.3129	1.24233	1.0578	plasma membrane
Q9CY58	234	S	1.46199	0.00124	Up	Serbp1	0.999958	0.000307321	96.342	DELTES(1)PK	3	0.14234	0.866337	0.76115	0.840459	1.19939	1.25911	1.15189	nucleus
Q8K4Z5	357	S	1.52207	0.00878	Up	Sf3a1	0.999953	2.73e-25	130.49	AEETPSQLDQDTQVQDMDEGS(1)DDEEEGQK	4	-0.20998	0.788306	0.71188	0.875869	1.33632	1.0699	1.21222	cytoplasm
Q9WUZ7	153	S	1.40252	0.0237	Up	Sh3bgr	0.935678	1.24e-16	142.88	EDSEDTGELS(0.936)ES(0.064)QEK	2	1.5248	0.988839	0.821662	0.77551	1.35249	1.09671	1.17867	mitochondria
P53986	462	T	1.35318	0.0053	Up	Slc16a1	1	8.92e-24	144.57	EGKEDEAS(1)T(1)DVDEKPK	4	-0.78083	0.946372	0.82268	0.821206	1.11535	1.23265	1.15902	plasma membrane
P53986	461	S	1.62602	0.00138	Up	Slc16a1	1	6.56e-24	148.75	EGKEDEAS(1)T(1)DVDEKPK	4	-0.78083	0.851735	0.707216	0.760915	1.21364	1.33431	1.22634	plasma membrane
P14142	488	S	1.35685	0.0055	Up	Slc2a4	0.996031	4.16e-46	174.77	T(0.004)PS(0.996)LLEQEVK	2	-0.37363	0.868132	0.84481	0.822826	1.27151	1.09852	1.07176	plasma membrane
Q8CH25	311	S	1.25156	0.039	Up	Sltm	1	1.03e-05	83.404	KEDS(1)VKGEPVEK	4	-0.10285	0.846939	0.849609	0.993795	1.03958	1.08932	1.2375	nucleus
Q7TN29	239	S	1.25313	0.038	Up	Smap2	0.992519	5.1e-29	154.1	AVGSMPTAGS(0.007)AGS(0.993)VPENLNLFPEPGSK	3	0.05595	0.798134	0.917863	1.01929	1.19621	1.13789	1.094	nucleus
Q91ZW3	65	S	1.41643	0.037	Up	Smarca5	0.999979	3.34e-38	153.54	GGPEGGAAPAAPCAAGSGPADTEMEEVFDHGS(1)PGK	5	-0.12016	0.785784	0.793635	0.921393	1.41834	1.03519	1.08656	nucleus
Q6P5D8	1975	S	1.51745	0.0456	Up	Smchd1	0.999517	0.000268908	72.891	CNESLCHS(1)PK	3	-1.3465	0.748718	0.912919	0.756162	1.2012	1.49886	0.969262	cytoplasm
Q6P4T2	225	S	1.42045	0.0106	Up	Snrnp200	1	2.5e-43	214.59	EEAS(1)DDDMEGDEAVVR	3	-0.093483	0.897119	0.812438	0.829851	1.36239	1.07082	1.17168	cytoplasm
Q61234	187	S	1.20482	0.00894	Up	Snta1	0.999999	1.59e-17	132.33	NSAGGTSVGWDS(1)PPAS(1)PLQR	3	0.027066	0.929142	0.871653	0.927445	1.15751	1.09462	1.03317	mitochondria
Q61235	213	S	1.39276	0.0386	Up	Sntb2	0.966548	7.55e-26	137.37	KPSLVSDLPWEGASPQSPSFSGSEDS(0.033)GS(0.967)PK	5	-0.8743	0.739344	0.867647	0.964682	1.29318	1.01781	1.27273	nucleus
Q61235	90	S	1.47059	0.0345	Up	Sntb2	0.998967	1.99e-09	105.17	GPAGEAS(0.001)AS(0.999)PPVR	3	0.090564	0.780328	0.772549	0.946519	1.375	0.99344	1.30861	nucleus
Q9QX47	1808	S	1.52672	0.0106	Up	Son	0.861646	4.4e-05	93.407	AS(0.054)ES(0.94)S(0.862)S(0.144)EEKDDYEIFVK	3	-0.22175	0.887593	0.765333	0.772115	1.05069	1.28412	1.3658	nucleus
Q9QX47	1807	S	1.66113	0.0118	Up	Son	0.940103	4.73e-24	149.84	AS(0.054)ES(0.94)S(0.862)S(0.144)EEKDDYEIFVK	3	-0.22175	0.892895	0.702222	0.717308	1.07189	1.35347	1.4145	nucleus
Q9QX47	1794	S	1.79211	0.0315	Up	Son	0.996616	8.62e-09	103.13	S(0.002)AAS(0.997)PVVIS(0.001)IPER	2	-0.029915	1.0053	0.583111	0.629808	1.12811	1.44183	1.40476	nucleus
Q62417	55	S	1.29199	0.00906	Up	Sorbs1	0.975293	3.16e-45	219.23	GTPS(0.002)S(0.023)S(0.975)PVSPQESPK	2	0.16086	0.900938	0.828421	0.900312	1.03596	1.15052	1.21165	nucleus
Q9R1Z8	389	S	1.23001	0.0367	Up	Sorbs3	0.999635	9.3e-06	87.468	LSSAWRPNS(1)PHAPYFSSSR	4	-0.94976	0.887814	0.997062	0.870936	1.06963	1.07026	1.24915	nucleus
Q62407	382	S	1.22549	0.0373	Up	Speg	0.999947	7.81e-10	97.134	SSGPSLAGTVES(0.015)RPQT(0.984)PLS(1)EAS(1)GR	3	-0.33903	0.845679	0.883249	0.962626	1.21937	1.04631	1.03175	nucleus
Q62407	463	S	1.24533	0.0418	Up	Speg	0.803903	0.000141852	65.765	SEGGAAWGTPEAS(0.196)QEELRS(0.804)PR	3	-1.135	1.01235	0.857868	0.80303	1.17984	1.0794	1.07044	nucleus
P16546	1031	S	1.25945	0.00818	Up	Sptan1	0.997472	0.000568743	68.277	KLDPAQS(0.003)AS(0.997)R	2	0.048781	0.859327	0.883721	0.917864	1.2125	1.08955	1.0505	nucleus
Q7TQ48	304	S	1.89753	0.000296	Up	Srl	0.999961	7.48e-63	237.73	AEVDTES(1)GEK	3	0.16723	0.709247	0.744601	0.65628	1.4385	1.30608	1.25938	endoplasmic reticulum
P70302	257	S	1.4245	0.00524	Up	Stim1	1	2.79e-08	145.94	AEQS(1)LHDLQER	3	0.20669	0.817473	0.826606	0.890351	1.18421	1.33372	1.09346	extracellular
Q9Z1W9	397	S	1.28205	0.0131	Up	Stk39	1	4.12e-34	187.47	TEDGDWEWS(1)DDEMDEK	3	-0.31067	0.968655	0.862944	0.822682	1.15735	1.1824	1.06184	cytoplasm
Q9WUD1	20	S	1.3624	0.0282	Up	Stub1	0.999645	3.07e-33	156.92	LGTGGGGS(1)PDKSPSAQELK	3	-0.91133	0.821033	0.821801	0.907996	1.20442	1.29442	0.978339	cytoplasm
Q9Z2I9	295	S	1.36986	0.0148	Up	Sucla2	1	2.03e-13	127.32	IFDLQDWS(1)QEDERDK	3	2.1399	0.932607	0.882527	0.737609	1.23156	1.16405	1.10262	mitochondria
Q8K4L3	877	S	1.34048	0.0293	Up	Svil	0.999209	1.6e-10	137.61	SPPAENS(0.001)DS(0.999)PVR	2	0.22523	0.834375	0.943416	0.789368	1.07656	1.31151	1.05268	nucleus
Q80X82	1256	S	1.30039	0.00376	Up	Sympk	0.942321	1.28e-12	119.76	S(0.942)PQNLS(0.058)HAVEEALK	3	1.0692	0.910048	0.806953	0.91134	1.17257	1.13579	1.10783	nucleus
Q9EPM5	32	S	1.53139	0.000123	Up	Sync	0.975103	1.57e-29	172.99	EPHTEASFPLQES(0.025)ES(0.975)PK	4	-0.060845	0.800215	0.825959	0.769231	1.25517	1.24109	1.17419	cytoplasm
Q8CC35	672	S	1.34048	0.0191	Up	Synpo	1	4.61e-05	77.51	AS(1)PAAAEEAVPEWASCLK	3	0.22144	0.811195	0.806387	0.888309	1.27007	1.08469	1.0036	nucleus
Q91YE8	744	T	1.43266	0.0142	Up	Synpo2	1	0.000125461	85.355	T(1)PPPVAPK	3	0.26404	0.969294	0.750739	0.791374	1.15469	1.29801	1.14653	nucleus
Q9WVA4	163	S	1.29366	0.0214	Up	Tagln2	1	1.03e-07	149.97	NFS(1)DNQLQEGK	2	0.61512	0.860364	0.981092	0.80381	1.0625	1.14037	1.21956	cytoplasm
P11983	544	S	1.22399	0.0174	Up	Tcp1	0.999999	1.73e-17	154.82	HGS(1)YENAVHSGALDD	3	-0.025199	0.923383	0.933529	0.844878	1.08627	1.03279	1.18687	cytoplasm
Q569Z6	403	S	1.41643	0.00302	Up	Thrap3	0.939135	0.00102086	59.728	T(0.003)DS(0.067)EKPFRGS(0.939)QS(0.991)PK	4	-0.12347	0.781219	0.924797	0.80849	1.2198	1.19701	1.14634	nucleus
Q569Z6	405	S	1.41643	0.00302	Up	Thrap3	0.999784	0.00102086	59.728	T(0.01)DS(0.051)EKPFRGS(0.939)QS(1)PK	3	1.4048	0.781219	0.924797	0.80849	1.2198	1.19701	1.14634	nucleus
Q569Z6	268	S	1.57233	0.000183	Up	Thrap3	1	0.00713279	63.185	S(1)PRPS(1)PVPK	3	1.4935	0.772228	0.822154	0.775913	1.2703	1.17612	1.28314	nucleus
P39447	1138	S	1.38504	0.0191	Up	Tjp1	0.751678	0.0024299	59.709	FEEPAPLS(0.752)YDS(0.248)R	2	1.3008	0.754986	0.818444	0.948819	1.11776	1.08367	1.29167	nucleus
P39447	280	S	1.41044	0.0465	Up	Tjp1	0.981197	2.16e-09	104.84	ATLLNVPDLS(0.059)DS(0.941)IHS(0.981)ANAS(0.019)ER	3	-0.21332	0.890788	0.837656	0.773622	1.1805	0.954082	1.39423	nucleus
Q9Z0U1	988	S	1.24069	0.0244	Up	Tjp2	0.991041	0.0150944	55.98	EDS(0.991)FDY(0.005)S(0.004)K	2	1.2152	0.922652	0.893015	0.922053	1.25303	1.12581	1.01986	nucleus
Q9Z0U1	239	S	1.31752	0.00834	Up	Tjp2	0.957857	7.94e-18	137.24	SYHEAYEPDYGGGYS(0.958)PS(0.042)YDR	3	-0.2243	0.973481	0.827586	0.859316	1.11221	1.23102	1.16187	nucleus
Q9Z0U1	404	S	1.31926	0.00486	Up	Tjp2	0.997808	1.51e-05	81.907	QQY(0.001)S(0.998)DQDY(0.004)HS(0.991)S(0.946)T(0.06)EK	3	-1.6769	0.910497	0.824934	0.919202	1.24642	1.11063	1.143	nucleus
Q9Z0U1	411	S	1.35318	0.0247	Up	Tjp2	0.963384	4.79e-17	149.52	QQYSDQDY(0.002)HS(0.998)S(0.963)T(0.037)EK	3	0.0040365	0.979006	0.793988	0.853612	1.31243	1.17679	1.06455	nucleus
Q9CQN6	111	S	2.01207	0.025	Up	Tmem14c	0.85983	0.00383023	57.175	VGIS(0.001)LLS(0.14)S(0.86)PHP	2	0.94175	0.782186	0.583207	1.09754	1.71687	1.88578	1.35794	extracellular
P58871	1611	S	1.20337	0.0243	Up	Tnks1bp1	1	3.31e-17	153.06	VPS(1)S(1)DEEVVEEPQSR	2	-2.4078	0.958864	0.906191	0.879406	1.08351	1.02389	1.19683	nucleus
P58871	911	S	1.2285	0.0462	Up	Tnks1bp1	0.81986	2.92e-11	151.39	GYS(0.82)S(0.18)QDAEEQDREFEK	3	-0.69422	0.828599	0.906191	0.974954	1.22777	1.07492	1.02473	nucleus
P58871	1612	S	1.23457	0.0085	Up	Tnks1bp1	1	4.37e-16	127.89	VPS(1)S(1)DEEVVEEPQSR	2	-2.4078	0.962782	0.848968	0.898887	1.12039	1.06623	1.16024	nucleus
P58871	763	S	1.321	0.0472	Up	Tnks1bp1	0.999999	0.000583219	77.185	S(1)PVGDTGLGK	2	1.0972	0.905975	0.950281	0.75603	1.29176	1.14115	1.01682	nucleus
P19123	98	S	1.26743	0.0477	Up	Tnnc1	0.999999	4.64e-06	97.463	SEEELS(1)DLFR	2	0.14365	0.95539	0.820365	0.869809	0.980218	1.12399	1.24808	cytoplasm
P48787	32	T	1.26263	0.0144	Up	Tnni3	0.99988	0.00382972	56.043	AYAT(1)EPHAK	3	-1.6766	0.902736	0.976767	0.809524	1.15602	1.0943	1.14538	nucleus
P50752	80	S	1.65563	0.0274	Up	Tnnt2	0.999783	6.55e-08	106.39	DAEEGPVEDTKPKPS(1)R	4	0.61368	0.648	0.812865	0.833853	1.58643	1.14154	1.07075	nucleus
Q8CGB6	120	S	1.41443	0.0195	Up	Tns2	0.961231	0.00116506	69.864	S(0.039)FS(0.961)LDPLMER	3	-0.47568	0.693291	0.906027	0.900763	1.15744	1.2508	1.12766	nucleus
Q64511	1511	S	1.34048	0.000924	Up	Top2b	0.998906	9.21e-51	217.86	IVETINS(0.001)DS(0.999)DSEFGIPK	3	0.83313	0.847045	0.866906	0.826855	1.17828	1.06845	1.16056	cytoplasm,nucleus
Q921T2	328	S	1.42045	0.0207	Up	Tor1aip1	0.856818	0.00099628	66.826	SNFGNQS(0.857)PS(0.141)T(0.002)SR	2	-0.3917	0.790984	0.936337	0.763308	1.0509	1.337	1.14953	cytoplasm
Q921T2	151	S	1.84162	0.000584	Up	Tor1aip1	0.996494	2.2e-43	196.18	GLRDS(0.996)PS(0.003)S(0.001)S(0.001)EDREEDEPSSR	3	0.3614	0.764344	0.737512	0.631179	1.3523	1.315	1.26168	cytoplasm
P58771	215	S	1.31234	0.0155	Up	Tpm1	0.999812	5.9e-06	83.404	YS(1)QKEDKYEEEIK	3	-0.22987	0.938756	0.86714	0.79704	1.18827	1.1946	1.03273	cytoplasm
P58771	61	S	1.37741	0.0114	Up	Tpm1	0.999988	1.58e-06	96.143	GTEDELDKYS(1)EALK	3	0.28244	0.950239	0.836714	0.744186	1.18732	1.18223	1.11636	cytoplasm
P62996	95	S	1.86916	0.01	Up	Tra2b	0.999988	1.03e-10	126.91	RHS(1)HS(1)HS(0.998)PMS(0.002)TR	4	0.0552	0.890625	0.700422	0.741058	1.78876	1.2301	1.34305	nucleus
P62996	97	S	1.92308	0.0037	Up	Tra2b	0.999965	1.83e-12	155.38	RRHS(1)HS(1)HS(1)PMSTR	4	-0.33825	0.87872	0.708861	0.699067	1.69767	1.31843	1.38013	nucleus
P62996	99	S	2.01207	0.00344	Up	Tra2b	0.999896	1.83e-12	155.38	RRHS(1)HS(1)HS(1)PMSTR	4	-0.33825	0.863839	0.6827	0.688958	1.74806	1.33043	1.42119	nucleus
P62996	102	S	2.52525	0.00248	Up	Tra2b	0.834937	3.4042e-05	79.565	RHS(0.804)HS(0.285)HS(0.935)PMS(0.835)T(0.142)R	2	-0.2675	0.706101	0.638819	0.638414	2.12597	1.4831	1.40397	nucleus
Q3U0M1	834	S	1.52207	0.0253	Up	Trappc9	0.795887	0.00418473	51.535	VES(0.796)RPT(0.204)NPSEGSK	3	-0.021884	0.690053	0.861873	0.905597	1.46649	1.17172	1.10256	cytoplasm
Q1XH17	255	S	1.23001	0.0395	Up	Trim72	0.999847	1.91e-05	91.961	ILSES(1)PPPAR	3	0.055999	0.997998	0.894317	0.848485	1.19345	1.01686	1.16184	nucleus
Q9EQN3	271	S	1.8622	0.0244	Up	Tsc22d4	0.999995	0.00050789	58.246	S(1)PDPFGAAAAQSLSLAR	3	-0.12695	0.780264	0.773888	0.636166	1.14709		1.57177	nucleus
A2ASS6	34067	T	1.20773	0.03	Up	Ttn	0.865392	2.64e-06	121.99	S(0.711)LS(0.393)PT(0.865)Y(0.025)IELMRPVS(0.005)ELIR	2	-0.31959	0.97861	0.868505	0.875264	1.0808	1.02345	1.1819
A2ASS6	299	T	1.22699	0.00382	Up	Ttn	1	0.000438593	72.096	APT(1)PS(1)PVRS(1)VS(1)PAGR	2	-0.71653	0.936898	0.847296	0.906977	1.12357	1.11351	1.06437
A2ASS6	283	S	1.22699	0.0154	Up	Ttn	1	4.73e-17	137.04	QQS(1)PS(1)PIRHS(1)PS(1)PVR	2	-0.51749	0.988235	0.837752	0.867865	1.0846	1.11914	1.10168
A2ASS6	262	S	1.27714	0.026	Up	Ttn	1	7.78e-12	113.11	S(1)RS(1)PT(1)PPS(1)IAAK	3	0.80573	0.988235	0.834571	0.813953	1.09791	1.06379	1.20429
A2ASS6	264	S	1.31062	0.0147	Up	Ttn	1	3.22e-10	129.88	S(1)RS(1)PT(1)PPS(1)IAAK	3	0.80573	0.965775	0.814422	0.816068	1.12072	1.07317	1.20802
A2ASS6	281	S	1.31406	0.00258	Up	Ttn	1	4.73e-17	137.04	QQS(1)PS(1)PIRHS(1)PS(1)PVR	2	-0.51749	0.930481	0.815483	0.843552	1.12643	1.1182	1.15765
A2ASS6	2032	S	1.321	0.000242	Up	Ttn	0.999999	1.77e-07	138.91	KKDES(1)YEELLK	3	0.16056	0.88984	0.83351	0.856237	1.14068	1.10976	1.15578
A2ASS6	34346	T	1.34953	0.00452	Up	Ttn	0.924355	0.00387856	62.633	IKT(0.924)T(0.076)LAAR	3	-0.026093	0.931551	0.808059	0.806554	1.19677	1.1182	1.12313
A2ASS6	290	S	1.34953	0.0122	Up	Ttn	1	4.73e-17	137.04	QQS(1)PS(1)PIRHS(1)PS(1)PVR	2	-0.51749	0.966845	0.773065	0.811839	1.13973	1.11914	1.18284
A2ASS6	301	S	1.35501	0.00758	Up	Ttn	1	0.000438593	61.344	APT(1)PS(1)PVRS(1)VS(1)PAGR	2	-0.71653	0.950802	0.788971	0.801268	1.18441	1.12946	1.13153
A2ASS6	33772	T	1.36612	0.0248	Up	Ttn	1	0.00196554	120.84	QAT(1)VEEDQR	2	0.082563	0.845989	0.724284	0.953488	1.18536	1.21013	1.0541
A2ASS6	32318	S	1.37931	0.034	Up	Ttn	0.967042	8.94e-05	120.03	LT(0.033)S(0.967)GEAPGVR	2	0.24262	0.925134	0.853659	0.72833	1.23384	1.23546	0.990672
A2ASS6	288	S	1.38122	0.0112	Up	Ttn	1	4.73e-17	137.04	QQS(1)PS(1)PIRHS(1)PS(1)PVR	2	-0.51749	0.961497	0.758218	0.795983	1.17395	1.12852	1.17071
A2ASS6	3993	S	1.48588	0.0074	Up	Ttn	0.999793	1.73e-07	145.43	SLS(1)FPLALEEK	2	-0.29911	0.823529	0.889714	0.687104	1.23954	1.1454	1.18097
A2ASS6	9144	S	1.5625	0.0246	Up	Ttn	0.986775	7.12e-57	235.11	KLS(0.987)ET(0.013)VEETEGNSFK	4	-0.22898	0.899465	0.757158	0.675476	1.00285	1.3818	1.25746
A2ASS6	7858	S	1.73611	0.0462	Up	Ttn	0.967646	1.25e-07	101.75	NEYPLS(0.032)QS(0.968)PNCGITTTEK	3	0.19054	0.765775	0.748674	0.675476	1.02091	1.03189	1.75187
A2ASS6	1408	S	1.76056	0.0247	Up	Ttn	1	0.013324	73.499	IRS(1)VS(1)PR	3	0.29061	0.802139	0.580064	0.766385	1.28422	1.5122	0.988806
Q8VBT1	621	S	1.38122	0.0032	Up	Txlnb	0.99979	2e-28	147.35	PHKPEANTSGQAPLS(1)PAQGSLSVVEAK	4	-0.37333	0.8154	0.867446	0.846386	1.06269	1.24974	1.17934	nucleus
Q6ZPJ3	510	S	1.443	0.0285	Up	Ube2o	0.999999	0.00141833	96.668	S(1)IPLSIK	3	-0.53805	0.709568	0.9	0.891163	1.39278	1.12868	1.0875	nucleus
Q6ZPJ3	893	S	1.48588	0.000735	Up	Ube2o	1	1.34e-09	109.04	KEEKPEVQS(1)PVK	3	0.14174	0.830652	0.833636	0.797209	1.22686	1.29771	1.13182	nucleus
Q6ZPJ3	84	S	1.76991	0.00122	Up	Ube2o	1	1.81e-17	131.09	LIHGEDS(1)DS(1)EGDDDGR	3	1.1822	0.700254	0.693636	0.847442	1.32957	1.25954	1.37955	nucleus
Q6ZPJ3	82	S	1.76991	0.00122	Up	Ube2o	1	1.81e-17	131.09	LIHGEDS(1)DS(1)EGDDDGR	3	1.1822	0.700254	0.693636	0.847442	1.32957	1.25954	1.37955	nucleus
Q9CZ13	252	S	1.27551	0.0317	Up	Uqcrc1	0.994864	0.00500786	93.701	HLS(0.005)S(0.995)VSR	2	0.052081	0.903475	0.789272	0.976371	1.04797	1.21699	1.13936	mitochondria
B1AY13	1940	S	1.4881	0.0283	Up	Usp24	1	9.64e-07	135.5	NMDQGGGGS(1)PR	2	-0.66808	0.827206	0.75272	0.846856	1.14835	1.45921	1.00396	cytoplasm,nucleus
P35123	655	S	1.443	0.00828	Up	Usp4	0.834051	5.6e-145	315.38	S(0.166)S(0.834)YEGDEEEEMDHQEEGK	3	-0.93335	0.92515	0.765829	0.787971	1.13405	1.13456	1.30888	nucleus
Q01853	197	S	1.21507	0.0432	Up	Vcp	1	6.91e-08	103.58	EDEEES(1)LNEVGYDDIGGCR	3	-0.60411	0.84532	1.00826	0.884103	1.09073	1.03972	1.19756	cytoplasm,nucleus
Q60932	78	T	1.26263	0.00234	Up	Vdac1	0.999988	2.55e-07	139.46	WT(1)EYGLTFTEK	3	-0.264	0.939638	0.87271	0.859666	1.08978	1.16633	1.117	extracellular
Q60932	253	S	1.31062	0.00808	Up	Vdac1	0.810503	5.55e-24	149.71	VNNS(0.811)S(0.189)LIGLGYTQTLK	3	-0.23613	0.933602	0.883317	0.799804	1.21878	1.10751	1.105	extracellular
Q8VEJ9	97	S	1.84843	0.00544	Up	Vps4a	0.850782	1.56e-14	169.15	GS(0.103)DS(0.851)DS(0.046)EGDNPEK	3	-0.38264	0.759596	0.583908	0.734864	1.17614	1.48319	1.18323	cytoplasm
P83741	172	S	1.21803	0.0206	Up	Wnk1	0.964214	0.00290438	45.14	DRPVSQPS(0.002)LVGS(0.964)KEEPPPS(0.033)R	4	-0.14543	0.832787	0.973451	0.837233	1.06937	1.1067	1.04467	nucleus
Q91XU0	75	S	1.21359	0.0229	Up	Wrnip1	0.999766	1.07e-05	146.5	RLS(1)ESSALK	3	0.1087	0.877306	0.904031	0.940871	1.03629	1.21074	1.05512	nucleus
Q4U4S6	364	S	1.26103	0.0344	Up	Xirp2	0.881294	5.97e-45	173.05	WIFENQPLDSINHGS(0.881)T(0.119)DEGYTSK	3	-0.27202	0.837624	0.913276	0.873684	1.00276	1.05247	1.25303	nucleus
Q4U4S6	2072	S	1.46199	0.009	Up	Xirp2	0.796033	1.57e-06	133.28	NES(0.999)PPS(0.201)S(0.796)PT(0.004)EK	2	-0.52176	0.825743	0.716274	0.865263	1.23112	1.24449	1.04506	nucleus
Q4U4S6	2068	S	1.46199	0.009	Up	Xirp2	0.999309	1.57e-06	133.28	NES(0.999)PPS(0.201)S(0.796)PT(0.004)EK	2	-0.52176	0.825743	0.716274	0.865263	1.23112	1.24449	1.04506	nucleus
Q4U4S6	2160	S	1.59744	0.00418	Up	Xirp2	0.998737	0.000203999	61.593	S(0.999)PPPT(0.001)LPK	2	0.10295	0.819802	0.689507	0.762105	1.36188	1.12172	1.14471	nucleus
Localization probability: Confidence (0-1) for correct site assignment of the phosphate moiety. PEP (Posterior Error Probability): Probability that the peptide-spectrum match is a false identification. Score: Primary search engine-dependent score for the spectrum match. Modified sequence: Peptide sequence with phosphorylation sites indicated (e.g., pS, pT, pY). Charge: Precursor ion charge state.…

## Sheet: Table S6
Table S6. Primers used for the RT-qPCR assays in this study.
Gene	Species	Forward primers (5’-3’)	Reverse primers (5’- 3’)
GAPDH	Mouse	CATCACTGCCACCCAGAAGACTG	ATGCCAGTGAGCTTCCCGTTCAG
CSNK2A1 (CK2α)	Mouse	ATGTGGTGGAATGGGGGAATC	GCAAGTGTGATGATGTTGGGC
NPPA (ANP)	Mouse	TACAGTGCGGTGTCCAACACAG	TGCTTCCTCAGTCTGCTCACTC
NPPB (BNP)	Mouse	TCCTAGCCAGTCTCCAGAGCAA	GGTCCTTCAAGAGCTGTCTCTG
MYH7	Mouse	GCTGGAAGATGAGTGCTCAGAG	TCCAAACCAGCCATCTCCTCTG
ACTA2 (α-SMA)	Mouse	TGCTGACAGAGGCACCACTGAA	CAGTTGTACGTCCAGAGGCATAG
COL1A1 (Collagen 1)	Mouse	CCTCAGGGTATTGCTGGACAAC	CAGAAGGACCTTGTTTGCCAGG
COL3A1 (Collagen 3)	Mouse	GACCAAAAGGTGATGCTGGACAG	CAAGACCTCGTGCTCCAGTTAG
CPT2	Mouse	GATGGCTGAGTGCTCCAAATACC	GCTGCCAGATACCGTAGAGCAA
HADHA	Mouse	GTTTGAGGACCTCGGTGTAAAGC	GAGAGCAGATGTGTTGCTGGCA
ACADVL	Mouse	GAGAAGGTGGAGGACGACACTT	CACAATCTCTGCCAAGCGAGCA
LDHA	Mouse	ACGCAGACAAGGAGCAGTGGAA	ATGCTCTCAGCCAAGTCTGCCA
PFKP	Mouse	AAGAGGAAACCAAGCAGTGCGC	TTCCTCGGAGTTTCACGGCTTC
PKM	Mouse	CAGAGAAGGTCTTCCTGGCTCA	GCCACATCACTGCCTTCAGCAC
BCKDHA	Mouse	ATGGCTATGCCATCTCCACACC	CAAACACATCGTTGCCGTCCAC
DBT	Mouse	TCAATGCCTCCGTGGACGAGAA	GGCGATCTCAAATACAGAGCGG
MCCC1	Mouse	AGAGCTGCGAAGGCTGTCAAGT	GGATGTTCCACTTGTAGCCTGG
ALDH6A1	Mouse	GCTCCTTGCTAAGTTGCTTCAGG	TACTCTCCTGCCTGGTTGGATC
PDHB	Mouse	CATCTCGTGACTGTGGAAGGAG	ACATCAGCACCAGTGACACGCA
DLD	Mouse	GGGTTGGCAAATCGGAAGAACAG	TCACCATGCCATCTGTGTCAGC
DLST	Mouse	AGGTCTGCGTTCAGAACATCGG	AGGAAAGCATCCTTGTGCCGAG
MDH2	Mouse	TCACTCCTGCTGAAGAACAGCC	CCTTTGAGGCAATCTGGCAACTG
NDUFV1	Mouse	GTGGAGGAAGAGATGTCTGTGC	ATGAGCCACCAGGAATCACAGC
NDUFA5	Mouse	AGAAGCCTTGCTTCAGGGTGGT	CTCTTCCACCAATGGCTCCCAT
SDHA	Mouse	GAGATACGCACCTGTTGCCAAG	GGTAGACGTGATCTTTCTCAGGG
SDHB	Mouse	TGCGGACCTATGGTGTTGGATG	CCAGAGTATTGCCTCCGTTGATG
UQCRB	Mouse	CCATAAGAAGGCTTCCTGAGGAC	TTTGTCCACTGATCCTTAGGCAAG
UQCR10	Mouse	GACTGGGAGGGAGAAACTGTG	CGGTGAACGGCAACTTGAAA
COX5A	Mouse	GTCACACGAGACAGATGAGGAG	CCGTCTACATGCTCGCAATGCA
COX6A1	Mouse	TTGAGGCGGCCCATGTCGAGT	CGACTTGAGGAACACGTTGAGC
ATP5F1A	Mouse	GGCAACCACAAGGTCGATTC	CGGACGACTGGCACAAAATG
ATP5ME	Mouse	CTCATCAAGTTCGGCCGGTA	TCCTCCGCTGCTATTCTCCT
IL-1β	Mouse	TGGACCTTCCAGGATGAGGACA	GTTCATCTCGGAGCCTGTAGTG
IL-6	Mouse	TACCACTTCACAAGTCGGAGGC	CTGCAAGTGCATCATCGTTGTTC
TNF-α	Mouse	GGTGCCTATGTCTCAGCCTCTT	GCCATAGAACTGATGAGAGGGAG
mtDNA-ND1	Mouse	TCCGAGCATCTTATCCACGC	GTATGGTGGTACTCCCGCTG
mtDNA-ND4	Mouse	AGCTCAATCTGCTTACGCCA	GCTGTGGATCCGTTCGTAGT
nDNA-TERT	Mouse	CTAGCTCATGTGTCAAGACCCTCTT	GCCAGCACGTTTCTCTCGTT
GAPDH	Rat	AAGCCCATCACCATCTTCCA	ATGGCATGGACTGTGGTCAT
IL-1β	Rat	AGCAGCTTTCGACAGTGAGG	CTCCACGGGCAAGACATAGG
IL-6	Rat	CAGAGGATACCACCCACAACAGA	CAGTGCATCATCGCTGTTCATACA
TNF-α	Rat	CACCATGAGCACGGAAAGCA	GCAATGACTCCAAAGTAGACC
